# Supplementary material for: Regulatory roles of long non-coding RNAs in short-term heat stress in adult worker bees
Source: BMC Genomics. 2024 May 22;25:506. doi: 10.1186/s12864-024-10399-8 (PMC11110378; doi:10.1186/s12864-024-10399-8)
Supplement: Supplementary file 2 — Supplementary Material 2 [file 12864_2024_10399_MOESM2_ESM.xls]

## Sheet: Primer Sequences 
Supplemental Table 1. Primer Sequences
Gene ID	Forward primer (5'-3')	Reverse primer (5'-3’)
MSTRG.4345.11	ACCAGCAGGCATGATCGAATGATG	TCTACTCACGAGAATCGGTGGATGG
MSTRG.14073.1	TTGTCACAGTCTCTGATCGGGTAGG	ATGCTCCGCTCGTTTCAACCG
MSTRG.1210.1	TCGGGCTTATCACGTGATTCAG	ACAGGCCAAGTATCTGACAGC
MSTRG.271.1	TCCGTAAACCAGATTCGCTGTTCAC	AGTAGCACGCATCGCCCATAAATC
MSTRG.4345.13	ACACACGGATGGAAGAGGAGAGG	GCGAGGCTGAACAAGTGAAAACTG
MSTRG.1208.5	CGGGTACAGGAGGGAGAGAAAGAG	GGAGGTTGGCGTGACAAGAAGG
MSTRG.9645.5	CGGGGTCGGTGCTTGAAC	TCGACCTCTAACTACGAGTCTGCTC
MSTRG.6911.1	GGATGACAATGCTACTCGTCTCTGG	CCAACAATCGCAATGATCGTTCTCC
MSTRG.13328.1	GAACGTTGCGCTCGAGATTC	ATGAGGAGCCATTOGTTGCA
MSTRG.322.1	GTGGGCAAGCGAGTAATCGA	TGGCTCGATGCTAACCAATT
GB45910	TGCTGTTCTCTGATTGGTGGG	TCGCAGAAGTTCACCCCAAG
GB45912	CGACCTCATCGTCTTTGGGA	TGATGTCTTCTGCCGCGTTT
GB45913	TGGGGTGAACTTCTGCGAAA	TTTACCCGTCTGCTCGATGG
GB47475	TTGTCCGAGTTTTTGCGACG	GTGTTTCGCCTCTACCACGA
GB40976	TGGCAAACAGTTGGTCTCTG	TTGGCTTTGTCTTCTTCACG
GB50609	GATTCGCAAAGGCAAGCTAC	ATCCAAGCCATAAGCAATCG
GB45495	GCACTTCAAGCTGGTGCAGA	TCCACCAGCACTAGATTCCC
β-actin	ATGCCAACACTGTCCTTTCTGG	GACCCACCAATCCATACGGA

## Sheet: siRNA Sequences
Supplemental Table 2. siRNA Sequences of MSTRG.9645.5
Gene ID	Forward primer (5'-3')	Reverse primer (5'-3’)
siRNA1	CCACCGACUGAUCAUA UUUTT	AAAUAUGAUCAGUCGGUGGTT
siRNA2	GCUUGAACGCAACUAU JAAUTT	AUUAUAGUUGCGUUCAAGCTT
siRNA3	CCAUGGGUCAUGUGUU JCAUTT	AUGAACACAUGACCCAUGGTT

## Sheet: All DELs
Supplemental Table 3 All DELs
#ID	Target_gene_ID	Target_type	FDR	log2FC	regulated
MSTRG.10041.1	Apis_mellifera_newGene_6656;GB52940;GB53324;GB40138;GB55631;GB55384;GB43331;GB43880;Apis_mellifera_newGene_18;GB49443;GB45032;GB55633;GB45161;Apis_mellifera_newGene_6375;GB46588;GB55284;Apis_mellifera_newGene_1877;Apis_mellifera_newGene_2522;GB49810;GB47550;GB50055;GB42363;GB55386;GB49183;GB55628;GB45750;GB41648;Apis_mellifera_newGene_19;Apis_mellifera_newGene_1958;GB55630;GB43717;GB55629;GB55624…	trans;trans;trans;trans;cis;cis;trans;trans;cis;trans;trans;cis;trans;trans;trans;trans;trans;trans;trans;trans;trans;trans;cis;trans;cis;trans;trans;cis;trans;cis;trans;cis;cis;trans;trans;trans;trans;trans;trans;trans;trans;trans;trans;cis;trans;trans;trans;trans;cis;trans;trans;trans;trans;trans;trans;trans;trans;trans;trans;cis;trans;cis;cis;trans;trans;trans;trans;trans;trans;cis;trans;trans…	0.00480759	3.57854	up
MSTRG.10391.1	Apis_mellifera_newGene_4310;Apis_mellifera_newGene_431;GB42470;GB41568;Apis_mellifera_newGene_140;GB52831;Apis_mellifera_newGene_3060;Apis_mellifera_newGene_143;GB41569;GB49261;GB41613;GB43298;GB49457;Apis_mellifera_newGene_288;Apis_mellifera_newGene_747;Apis_mellifera_newGene_4951;GB43009;GB44957;GB47843;GB46256;GB44403;GB41564;GB55679;Apis_mellifera_newGene_1530;GB44007;GB44151;GB41556;GB44727;…	trans;trans;trans;cis;cis;trans;trans;cis;cis;trans;trans;trans;trans;trans;trans;trans;trans;trans;trans;trans;trans;cis;trans;trans;trans;trans;cis;trans;trans;trans;trans;trans;cis;trans;trans;cis;trans;trans;trans;cis;trans;trans;trans;trans;trans;trans;trans;trans;trans;trans;cis;trans;cis;cis;trans;trans;trans;cis;trans;trans;trans;trans;trans;trans;trans;trans;trans;trans;trans;trans;trans…	0.00590349	4.185	up
MSTRG.10537.7	GB43538;GB40598;Apis_mellifera_newGene_959;Apis_mellifera_newGene_6191;Apis_mellifera_newGene_266;GB52425;GB47624;GB41291;GB49176;GB44056;GB49839;Apis_mellifera_newGene_1736;GB47868;GB42164;GB44901;GB46993;GB50010;GB55253;GB42166;GB48153;GB50977;GB54949;GB47087;Apis_mellifera_newGene_1148;GB47243;GB49897;GB52808;GB54349;GB40602;Apis_mellifera_newGene_1301;Apis_mellifera_newGene_7655;Apis_mellifer…	trans;trans;trans;trans;trans;trans;trans;trans;trans;trans;trans;trans;trans;trans;trans;trans;trans;trans;trans;trans;trans;trans;trans;trans;trans;trans;trans;trans;trans;trans;trans;trans;trans;trans;trans;trans;trans;trans;trans;trans;trans;trans;trans;trans;cis;trans;trans;trans;trans;trans;trans;trans;trans;trans;trans;cis;trans;trans;trans;trans;trans;trans;trans;trans;trans;trans;trans;t…	0.00398828	1.97354	up
MSTRG.10541.1	GB52510;GB47413;GB51517;GB41293;GB51944;GB42336;GB49275;Apis_mellifera_newGene_559;GB43585;GB45913;GB55464;GB49467;GB47736;GB50592;GB45777;GB49846;GB49681;GB43115;GB49117;GB48149;GB48747;GB42296;Apis_mellifera_newGene_6651;GB40122;Apis_mellifera_newGene_194;GB43584;GB43956;Apis_mellifera_newGene_1851;GB42476;GB52477;GB52941;GB55384;GB44079;GB42212;GB43083;GB45891;GB51884;GB49287;GB50132;GB48666;A…	trans;trans;trans;trans;trans;trans;trans;trans;trans;trans;trans;trans;trans;trans;trans;trans;trans;trans;trans;trans;trans;trans;trans;trans;cis;trans;trans;trans;trans;trans;trans;trans;trans;trans;trans;trans;trans;trans;trans;trans;trans;trans;trans;trans;trans;trans;trans;trans;trans;trans;trans;trans;trans;trans;trans;trans;trans;trans;trans;cis;trans;trans;trans;trans;trans;trans;trans;t…	0.000602225	2.81854	up
MSTRG.10557.1	GB51639;GB40667;GB48843;GB42782;GB47002;GB50504;Apis_mellifera_newGene_3603;GB50692;GB53101;GB54270;Apis_mellifera_newGene_1908;Apis_mellifera_newGene_3012;GB44936;GB44301;GB49091;Apis_mellifera_newGene_1513;Apis_mellifera_newGene_3652;GB46522;GB55630;GB51126;GB49304;GB54981;GB43851;Apis_mellifera_newGene_7822;GB48178;Apis_mellifera_newGene_7504;GB52581;GB52362;GB41870;GB51174;GB40493;GB45137;GB5…	trans;trans;trans;trans;trans;trans;trans;trans;trans;trans;trans;trans;trans;trans;trans;trans;trans;trans;trans;trans;trans;trans;trans;trans;trans;trans;trans;trans;trans;trans;trans;trans;trans;trans;trans;trans;trans;trans;trans;trans;trans;trans;trans;trans;trans;trans;trans;both;trans;cis;trans;trans;trans;trans;trans;trans;trans;trans;trans;trans;trans;trans;trans;trans;trans;trans;trans;…	0.0058073	2.27475	up
MSTRG.10592.1	GB52831;GB44022;GB53032;GB54154;GB47035;Apis_mellifera_newGene_4951;GB43298;GB50609;GB43394;GB53209;GB51648;GB40375;GB45494;GB44151;GB47796;GB40866;GB55678;GB49400;GB49792;GB48086;GB49811;GB53087;Apis_mellifera_newGene_188;GB43717;GB41314;Apis_mellifera_newGene_7152;GB47415;GB55150;GB41648;GB46326;GB45497;GB41276;Apis_mellifera_newGene_2527;GB53344;Apis_mellifera_newGene_1886;GB42033;GB44255;GB53…	trans;trans;trans;trans;cis;trans;trans;trans;trans;trans;trans;trans;trans;trans;trans;trans;trans;trans;trans;trans;trans;trans;trans;trans;trans;trans;trans;trans;trans;trans;trans;trans;trans;trans;trans;trans;trans;trans;trans;trans;cis;trans;trans;trans;cis;trans;trans;trans;trans;trans;trans;trans;trans;trans;trans;trans;trans;trans;trans;trans;trans;trans;trans;trans;trans;trans;trans;tra…	0.00950036	4.01257	up
MSTRG.11119.12	GB50079;Apis_mellifera_newGene_411;GB51490;GB55110;GB54948;GB49810;GB52400;Apis_mellifera_newGene_2522;GB46588;GB55284;GB45032;GB45161;GB49443;GB46962;GB40667;GB43331;GB54155;GB52360;Apis_mellifera_newGene_1886;GB42033;GB53344;Apis_mellifera_newGene_4636;GB45314;GB45497;GB41276;GB46326;GB52418;GB47818;GB53018;GB44255;GB46961;GB55150;GB47415;Apis_mellifera_newGene_7152;GB46960;GB41314;GB46846;GB43…	trans;cis;trans;trans;trans;trans;trans;trans;trans;trans;trans;trans;trans;cis;trans;trans;trans;trans;trans;trans;trans;trans;trans;trans;trans;trans;trans;trans;trans;trans;cis;trans;trans;trans;cis;trans;cis;trans;trans;trans;cis;trans;trans;cis;trans;trans;trans;trans;trans;cis;trans;trans;trans;trans;trans;trans;trans;trans;cis;trans;trans;cis;cis;cis;trans;cis;trans;trans;trans;trans;trans…	0.00214708	2.44594	up
MSTRG.11129.5	Apis_mellifera_newGene_3079;GB50692;GB50504;GB54527;Apis_mellifera_newGene_3603;GB53428;GB44665;GB42782;GB42807;Apis_mellifera_newGene_6593;GB40982;GB51502;GB51313;Apis_mellifera_newGene_2941;GB51498;Apis_mellifera_newGene_3652;Apis_mellifera_newGene_6780;Apis_mellifera_newGene_5333;GB50098;GB49620;GB51512;GB44301;Apis_mellifera_newGene_4363;GB50152;Apis_mellifera_newGene_7511;GB52277;Apis_mellif…	trans;trans;trans;trans;trans;trans;trans;trans;trans;trans;trans;cis;trans;trans;cis;trans;trans;trans;trans;trans;cis;trans;trans;trans;trans;trans;trans;trans;trans;trans;trans;trans;trans;trans;trans;trans;trans;trans;trans;trans;trans;trans;trans;trans;trans;trans;trans;trans;trans;trans;trans;trans;trans;trans;trans;trans;trans;trans;trans;trans;trans;trans;trans;trans;trans;trans;trans;tra…	0.000845606	4.62946	up
MSTRG.11315.4	GB55802;GB51894;GB40646;GB53588;GB44233;GB41417;GB44022;GB50677;GB40764;GB50946;Apis_mellifera_newGene_6720;Apis_mellifera_newGene_947;GB46665;GB49856;Apis_mellifera_newGene_134;Apis_mellifera_newGene_4971;GB40139;GB50858;GB48794;Apis_mellifera_newGene_6390;GB52345;GB48668;GB46383;GB42943;GB45494;Apis_mellifera_newGene_6754;GB52814;GB52383;GB50250;GB49983;GB41009;GB50609;GB55830;Apis_mellifera_ne…	trans;trans;trans;trans;trans;trans;trans;trans;trans;trans;trans;trans;trans;trans;trans;trans;trans;trans;trans;trans;trans;trans;trans;trans;trans;trans;trans;trans;trans;trans;trans;trans;trans;trans;trans;trans;trans;trans;trans;trans;trans;trans;trans;trans;trans;trans;trans;trans;trans;trans;trans;trans;trans;trans;trans;trans;trans;trans;trans;cis;trans;trans;trans;trans;trans;trans;trans…	1.29515e-05	2.96432	up
MSTRG.11412.1	GB42909;GB51727;GB53355;GB40351;GB44170;GB43408;Apis_mellifera_newGene_7809;Apis_mellifera_newGene_799;Apis_mellifera_newGene_6856;GB53530;GB53672;GB50250;Apis_mellifera_newGene_1349;GB53671;GB42670;GB45521;GB47416;Apis_mellifera_newGene_6754;GB52814;Apis_mellifera_newGene_1403;GB48794;GB52345;Apis_mellifera_newGene_3003;GB48668;GB55334;GB53668;GB49474;GB53708;GB48129;GB49856;GB48764;GB47677;Apis…	trans;trans;trans;trans;trans;trans;trans;trans;trans;trans;cis;trans;trans;cis;trans;trans;trans;trans;trans;trans;trans;trans;trans;trans;trans;cis;trans;cis;trans;trans;trans;trans;trans;trans;trans;trans;trans;trans;trans;trans;trans;cis;trans;trans;trans;trans;trans;trans;trans;trans;trans;trans;trans;trans;trans;trans;trans;trans;trans;trans;trans;trans;trans;trans;trans;cis;trans;trans;cis…	9.90178e-07	5.85595	up
MSTRG.11548.1	Apis_mellifera_newGene_1734;Apis_mellifera_newGene_592;Apis_mellifera_newGene_593;Apis_mellifera_newGene_2527;Apis_mellifera_newGene_595;Apis_mellifera_newGene_590;GB52344;GB45321;Apis_mellifera_newGene_5459;GB43578;GB55284;Apis_mellifera_newGene_2929;GB45913;GB44038;GB44366;GB52926;GB46820;GB53632;GB52302;Apis_mellifera_newGene_3177;GB45906;Apis_mellifera_newGene_589;GB55127;GB40563;GB49277;GB49…	trans;cis;cis;trans;cis;cis;trans;trans;trans;trans;trans;trans;trans;trans;trans;trans;trans;cis;trans;trans;trans;cis;trans;trans;trans;trans;trans;trans;trans;trans;cis;trans;trans;trans;trans;trans;trans;trans;trans;trans;trans;trans;trans;trans;trans;trans;trans;trans;trans;cis;trans;trans;trans;trans;trans;trans;trans;trans;trans;cis;trans;trans;trans;trans;cis	3.3137e-06	-5.63712	down
MSTRG.11564.1	GB43298;GB50720;Apis_mellifera_newGene_288;GB49457;Apis_mellifera_newGene_4951;Apis_mellifera_newGene_747;GB44957;GB43009;GB47843;GB49645;GB46256;GB47147;Apis_mellifera_newGene_4310;GB49647;GB42470;GB52831;GB51073;Apis_mellifera_newGene_3060;Apis_mellifera_newGene_3067;GB49261;Apis_mellifera_newGene_4824;GB40190;GB49648;GB44711;GB41108;Apis_mellifera_newGene_188;GB55037;GB49811;Apis_mellifera_new…	trans;trans;trans;trans;trans;trans;trans;trans;trans;cis;trans;trans;trans;cis;trans;trans;trans;trans;trans;trans;trans;trans;cis;trans;trans;trans;trans;trans;trans;trans;trans;trans;trans;trans;trans;trans;trans;trans;trans;trans;trans;trans;trans;trans;trans;trans;trans;trans;trans;trans;trans;trans;trans;trans;trans;trans;trans;trans;trans;trans;trans;trans;trans;trans;trans;cis;trans;trans…	1.36798e-05	5.1047	up
MSTRG.11662.4	GB54524;GB45910;GB48512;GB55127;GB45405;Apis_mellifera_newGene_3177;GB45906;GB41170;GB44366;GB52926;GB46820;GB53730;GB45595;GB48353;GB46525;GB44038;GB40085;GB47506;Apis_mellifera_newGene_2929;GB45909;GB45913;GB54017;Apis_mellifera_newGene_7381;GB52354;GB55284;GB45321;GB52522;Apis_mellifera_newGene_5459;GB43578;GB47288;GB47475;Apis_mellifera_newGene_7127;GB46283;GB52344;GB44124;Apis_mellifera_newG…	trans;trans;trans;trans;trans;trans;trans;trans;trans;trans;trans;trans;trans;trans;trans;trans;trans;trans;trans;trans;trans;trans;trans;trans;trans;trans;trans;trans;trans;trans;trans;trans;trans;trans;trans;trans;both;trans;cis;cis;cis;trans;trans;cis;trans;trans;trans;trans;trans	3.72051e-06	-5.62429	down
MSTRG.1208.5	GB42699;GB54840;GB54000;GB52232;Apis_mellifera_newGene_902;GB53508;GB44346;Apis_mellifera_newGene_5035;GB47507;GB44956;GB41322;Apis_mellifera_newGene_6345;GB43796;GB43797;GB47694;GB48109;GB45321;GB54884;GB47446;GB43578;GB46100;GB49431;Apis_mellifera_newGene_1767;GB47078;Apis_mellifera_newGene_6728;Apis_mellifera_newGene_7018;GB45485;Apis_mellifera_newGene_6764;GB41576;Apis_mellifera_newGene_3032;…	trans;trans;trans;trans;trans;trans;trans;trans;trans;trans;trans;trans;trans;trans;trans;trans;trans;trans;cis;trans;trans;trans;trans;trans;trans;trans;trans;trans;trans;trans;trans;trans;trans;both;trans;trans;cis;trans;trans;trans;trans;trans;trans;trans;trans;trans;trans;trans;trans;trans;trans;trans;trans;trans;trans;trans;trans;trans;trans;trans;trans;trans;trans;trans;trans;trans;trans;tr…	0.000404067	-2.11532	down
MSTRG.1210.1	Apis_mellifera_newGene_7158;GB47445;GB46155;GB47447;GB53423;GB47861;Apis_mellifera_newGene_2527;Apis_mellifera_newGene_5530;Apis_mellifera_newGene_3728;GB49431;GB45321;GB47446;GB43578;GB54884;GB41576;Apis_mellifera_newGene_6764;GB49724;Apis_mellifera_newGene_1767;GB45485;Apis_mellifera_newGene_6728;Apis_mellifera_newGene_7018;GB44956;GB44038;Apis_mellifera_newGene_4242;GB43797;GB54840;GB42699;GB4…	trans;cis;trans;cis;trans;trans;trans;trans;trans;trans;trans;cis;trans;trans;trans;trans;trans;trans;trans;trans;trans;trans;trans;trans;trans;trans;trans;trans;trans;trans;cis;trans;trans;trans;trans;trans;trans;trans;trans;trans;trans;trans;trans;trans;trans;trans;trans;trans;trans;trans;trans;trans;trans;trans;trans;trans;trans;trans;trans;trans;trans;trans;trans;trans;trans;trans;trans;trans…	9.33601e-05	-2.45406	down
MSTRG.12262.2	Apis_mellifera_newGene_5452;GB45480;GB50310;GB44692;Apis_mellifera_newGene_5974;GB48392;GB48393;Apis_mellifera_newGene_2810;Apis_mellifera_newGene_7353;GB50453;Apis_mellifera_newGene_7771;GB49554;Apis_mellifera_newGene_6350;GB52354;GB42672;GB43365;GB44325;Apis_mellifera_newGene_6304;GB47653;Apis_mellifera_newGene_459;GB40664;GB47381;Apis_mellifera_newGene_5956;Apis_mellifera_newGene_1686;GB48102;…	trans;trans;trans;trans;trans;trans;trans;trans;trans;trans;trans;cis;trans;trans;trans;trans;trans;trans;trans;trans;trans;trans;trans;trans;trans;trans;trans;trans;cis;trans;trans;trans;trans;trans;trans;trans;trans;trans;trans;trans;trans;trans;trans;trans;trans;trans;trans;trans;trans;trans;trans;cis;trans;trans;trans;trans;trans;trans;trans;trans;cis;cis;trans;cis;trans;trans;trans;trans;tra…	1.674e-05	-5.43315	down
MSTRG.12467.5	GB40025;GB52147;GB50434;Apis_mellifera_newGene_855;GB44478;GB48304;GB47166;GB47785;Apis_mellifera_newGene_1521;Apis_mellifera_newGene_6366;Apis_mellifera_newGene_853;GB50433;GB52494;GB53048;GB55340;GB45750;GB46843;Apis_mellifera_newGene_4118;GB50459;GB44956;GB49476;GB42491;GB50427;GB43249;GB50458;GB50435;GB50430;GB51835;Apis_mellifera_newGene_1234;GB50429;Apis_mellifera_newGene_856;Apis_mellifera…	trans;trans;cis;cis;trans;trans;trans;trans;trans;trans;cis;cis;trans;trans;trans;trans;trans;trans;cis;trans;trans;trans;cis;trans;cis;cis;cis;trans;trans;cis;cis;trans;trans;trans;trans;cis;trans;trans;trans;trans;trans;trans;cis;trans;trans;trans;cis;cis;trans;trans;trans;cis;trans;trans;trans;trans;trans;cis;trans;trans;trans;cis;trans;trans;trans;cis;trans;trans;trans;trans;trans;trans;cis;c…	0.000201709	5.09075	up
MSTRG.12842.1	GB53792;GB52585;GB55623;GB55313;GB52584;GB55322;GB55651;GB41867;GB48173;GB51105;Apis_mellifera_newGene_7081;GB47038;GB47004;GB41584;GB52598;GB55468;GB55749;Apis_mellifera_newGene_7685;GB51331;GB50785;GB46792;GB47929;GB52053;GB41552;GB43972;Apis_mellifera_newGene_2046;GB53105;GB44550;GB48807;GB50857;GB50994;GB52540;GB52079;GB40209;GB40976;Apis_mellifera_newGene_927;GB45586;GB48808;GB50684;Apis_mel…	trans;trans;trans;trans;trans;trans;trans;trans;trans;trans;trans;trans;trans;trans;trans;trans;trans;trans;trans;trans;trans;trans;trans;trans;trans;trans;trans;cis;trans;trans;trans;trans;trans;trans;trans;trans;trans;trans;trans;trans;trans;trans;trans;trans;trans;trans;trans;trans;trans;trans;trans;trans;trans;trans;trans;trans;trans;trans;trans;trans;trans;trans;trans;trans;trans;trans;trans…	0.00575685	1.99303	up
MSTRG.13002.4	GB47834;Apis_mellifera_newGene_1776;GB52808;GB40602;GB46569;GB41814;GB50730;GB49648;GB47165;GB40011;GB48363;GB45010;GB54524;GB43059;GB47964;GB44739;GB52465;GB55750;GB42010;GB40135;GB44486;GB53790;GB47930;Apis_mellifera_newGene_1034;GB43023;GB49790;GB41626;GB48779;Apis_mellifera_newGene_6191;Apis_mellifera_newGene_266;GB44485;GB44056;GB49176;GB40587;GB52425;GB44408;GB50010;GB46515;GB55253;GB47475;…	trans;trans;trans;trans;trans;trans;trans;trans;trans;trans;trans;trans;trans;trans;trans;trans;trans;trans;trans;trans;cis;trans;trans;cis;trans;trans;trans;trans;trans;trans;cis;trans;trans;trans;trans;trans;trans;trans;trans;trans;trans;trans;trans;trans;trans;trans;trans;trans;trans;cis;trans;trans;trans;trans;trans;trans;trans;trans;cis;trans;trans;trans;trans;trans;trans;trans;trans;trans;t…	2.45327e-05	5.27191	up
MSTRG.13197.1	GB49287;GB50132;GB48666;GB50499;GB47816;Apis_mellifera_newGene_2554;GB51884;GB45891;GB53320;GB52493;GB47844;Apis_mellifera_newGene_1149;Apis_mellifera_newGene_2255;Apis_mellifera_newGene_3131;GB53350;GB47821;Apis_mellifera_newGene_4637;GB41657;GB50732;GB53818;GB51941;GB40553;GB42347;GB51842;GB55128;GB47827;GB45913;GB43585;GB48427;GB55464;GB42336;GB49275;Apis_mellifera_newGene_559;GB41293;GB52510;…	trans;trans;trans;trans;cis;trans;trans;trans;trans;trans;cis;trans;trans;trans;trans;cis;trans;trans;trans;trans;trans;trans;trans;trans;trans;cis;trans;trans;trans;trans;trans;trans;trans;trans;trans;trans;trans;trans;trans;trans;trans;trans;cis;cis;trans;trans;cis;cis;cis;trans;trans;trans;trans;trans;trans;trans;trans;trans;trans;trans;trans;trans;trans;trans;trans;trans;trans;trans;trans;tra…	1.50601e-07	5.0868	up
MSTRG.1320.1	GB53290;Apis_mellifera_newGene_1971;Apis_mellifera_newGene_5979;Apis_mellifera_newGene_1199;Apis_mellifera_newGene_2413;Apis_mellifera_newGene_7446;Apis_mellifera_newGene_4824;Apis_mellifera_newGene_566;Apis_mellifera_newGene_3082;Apis_mellifera_newGene_7630;Apis_mellifera_newGene_4952;Apis_mellifera_newGene_6935;Apis_mellifera_newGene_1243;Apis_mellifera_newGene_5937;Apis_mellifera_newGene_2823;…	trans;trans;trans;trans;trans;trans;trans;trans;trans;trans;trans;trans;trans;trans;trans;trans;trans;trans;trans;trans;trans;trans;trans;trans;trans;trans;cis;trans;trans;cis;trans;trans;trans;trans;trans;trans;trans;trans;trans;trans;trans;trans;trans;trans;trans;trans;trans;trans;trans;trans;trans;trans;trans;trans;trans;trans;cis;trans;trans;trans;trans;trans;trans;trans;trans;trans;trans;tra…	0.00335556	4.0781	up
MSTRG.13293.1	GB42782;GB51639;GB40667;GB53101;GB54155;GB54270;GB40785;GB41336;GB50504;Apis_mellifera_newGene_3603;GB50692;GB44936;GB44301;GB50079;Apis_mellifera_newGene_1908;Apis_mellifera_newGene_3012;GB46522;GB44918;Apis_mellifera_newGene_1513;GB43921;GB52146;GB55630;GB51126;GB44160;GB43851;GB54981;GB52581;GB48178;GB54035;GB54947;GB52362;GB41870;GB47041;GB45378;GB45249;Apis_mellifera_newGene_4636;GB48532;GB4…	trans;trans;trans;trans;trans;trans;trans;cis;trans;trans;trans;trans;trans;trans;trans;trans;trans;trans;trans;trans;trans;trans;trans;trans;trans;trans;trans;trans;trans;trans;trans;trans;trans;trans;trans;trans;trans;cis;trans;trans;trans;trans;trans;trans;trans;trans;trans;trans;trans;trans;trans;trans;trans;trans;trans;cis;trans;trans;trans;trans;cis;trans;trans;trans;trans;trans;trans;trans…	0.00844585	1.79404	up
MSTRG.13505.1	GB50608;GB52857;GB41170;Apis_mellifera_newGene_5482;GB42029;GB45910;GB54524;GB52323;Apis_mellifera_newGene_1253;Apis_mellifera_newGene_1011;GB47711;Apis_mellifera_newGene_188;GB52326;GB40381;GB45595;GB48353;GB49400;GB49792;GB46525;GB48278;GB45909;Apis_mellifera_newGene_7729;GB53087;GB40085;GB54017;GB44124;GB47491;GB52322;GB47288;GB49261;Apis_mellifera_newGene_7127;Apis_mellifera_newGene_4951;GB44…	trans;trans;trans;trans;trans;trans;trans;cis;cis;trans;trans;trans;cis;trans;trans;trans;trans;trans;trans;trans;trans;trans;trans;trans;trans;trans;trans;cis;trans;trans;trans;trans;trans;trans;trans;trans;trans;trans;trans;trans;trans;trans;trans;trans;cis;trans;trans;trans;trans;trans;trans;trans;trans;trans;trans;cis;trans;cis;trans;trans;trans;trans;trans;trans;trans;trans;trans;cis;trans;c…	0.00210185	4.43592	up
MSTRG.13809.1	GB42672;GB47269;Apis_mellifera_newGene_5250;GB52354;GB47381;GB40664;GB47506;Apis_mellifera_newGene_3498;GB47653;GB50484;Apis_mellifera_newGene_6304;Apis_mellifera_newGene_1341;GB46721;Apis_mellifera_newGene_1337;GB45595;Apis_mellifera_newGene_459;Apis_mellifera_newGene_5974;GB52440;GB48393;Apis_mellifera_newGene_2810;Apis_mellifera_newGene_5452;GB50310;GB45480;GB52333;GB46720;GB44692;GB48796;Apis…	trans;trans;trans;trans;trans;trans;trans;trans;trans;trans;trans;cis;cis;cis;trans;trans;trans;trans;trans;trans;trans;trans;trans;trans;cis;trans;trans;trans;trans;trans;trans;trans;trans;cis;trans;trans;trans;trans;trans;trans;trans;cis;trans;trans;cis;trans;trans;trans;trans;trans;trans;trans;trans;trans;trans;trans;trans;trans;trans;trans;cis;trans;cis;cis;trans;trans;trans;trans;trans;trans…	0.000568437	-3.57761	down
MSTRG.13809.3	GB46729;GB46757;GB41958;GB43151;GB43597;Apis_mellifera_newGene_3589;GB46722;GB51538;Apis_mellifera_newGene_7727;GB51230;GB43333;Apis_mellifera_newGene_6778;GB50542;Apis_mellifera_newGene_4287;GB52117;Apis_mellifera_newGene_4774;Apis_mellifera_newGene_673;Apis_mellifera_newGene_1336;Apis_mellifera_newGene_4038;Apis_mellifera_newGene_637;GB42498;GB41941;GB53547;Apis_mellifera_newGene_5567;GB54312;G…	trans;cis;trans;trans;trans;trans;cis;trans;trans;trans;trans;trans;trans;trans;trans;trans;trans;cis;trans;trans;trans;trans;trans;trans;trans;trans;trans;trans;cis;trans;trans;trans;trans;trans;cis;cis;cis;trans;trans;trans;trans;trans;trans;trans;trans;trans;trans;trans;trans;trans;trans;trans;trans;trans;trans;trans;cis;trans;trans;trans;trans;trans;trans;trans;cis;trans;trans;trans;trans;tra…	0.000656665	-4.84402	down
MSTRG.13957.1	Apis_mellifera_newGene_1149;GB44708;Apis_mellifera_newGene_880;GB53524;GB41281;Apis_mellifera_newGene_595;GB51830;GB51941;Apis_mellifera_newGene_3761;Apis_mellifera_newGene_3122;Apis_mellifera_newGene_7637;GB54075;GB45777;GB42912;Apis_mellifera_newGene_6597;GB52097;Apis_mellifera_newGene_5357;GB41431;GB40407;Apis_mellifera_newGene_525;GB47413;GB50572;GB55670;GB52510;GB54566;Apis_mellifera_newGene…	trans;trans;trans;trans;trans;trans;trans;trans;trans;trans;trans;trans;trans;trans;trans;trans;trans;trans;trans;trans;trans;trans;trans;trans;trans;trans;trans;trans;trans;trans;trans;trans;trans;trans;trans;trans;trans;trans;trans;trans;trans;trans;trans;trans;trans;trans;trans;trans;trans;trans;trans;trans;trans;trans;trans;trans;trans;trans;trans;trans;trans;trans;trans;trans;trans;trans;tra…	0.00302103	4.33964	up
MSTRG.14072.5	GB49297;GB45907;Apis_mellifera_newGene_7152;GB41314;GB40224;GB52328;GB54572;GB40951;GB49982;GB40403;GB47818;GB40481;Apis_mellifera_newGene_6809;GB40532;GB44357;GB54219;GB53068;GB41088;GB40746;Apis_mellifera_newGene_1952;GB53599;GB50374;GB52360;GB48751;GB55687;GB52492;GB48870;GB44084;GB48081;GB56038;GB50264;GB44150;GB50487;Apis_mellifera_newGene_7618;GB44022;GB41417;GB53588;GB44233;GB51894;GB55802…	trans;trans;trans;trans;trans;trans;trans;trans;trans;trans;trans;trans;trans;trans;trans;trans;trans;trans;trans;trans;trans;trans;trans;trans;trans;trans;trans;trans;trans;trans;trans;trans;trans;trans;trans;trans;trans;trans;trans;trans;trans;trans;cis;trans;trans;trans;trans;trans;cis;trans;trans;trans;trans;trans;trans;trans;trans;trans;trans;trans;trans;trans;trans;trans;trans;trans;trans;c…	9.85099e-12	3.67056	up
MSTRG.14072.6	GB51941;GB50732;GB41657;GB53818;GB40553;GB42347;GB51842;GB55128;GB49287;GB50132;GB50499;Apis_mellifera_newGene_2554;GB48666;GB53320;GB45891;GB51884;Apis_mellifera_newGene_3131;GB53350;Apis_mellifera_newGene_4637;GB52493;Apis_mellifera_newGene_1149;Apis_mellifera_newGene_6651;GB43958;GB42296;GB45906;GB43956;Apis_mellifera_newGene_1851;GB40122;GB44079;GB42212;GB43083;GB55384;GB52941;GB52477;GB41293…	trans;trans;trans;trans;trans;trans;trans;trans;trans;trans;trans;trans;trans;trans;trans;trans;trans;trans;trans;trans;trans;trans;trans;trans;trans;trans;trans;trans;trans;trans;trans;trans;trans;trans;trans;trans;trans;trans;trans;trans;trans;trans;trans;trans;trans;trans;trans;trans;trans;trans;trans;trans;trans;trans;trans;trans;trans;trans;trans;trans;trans;trans;trans;trans;trans;trans;tra…	9.36171e-13	6.3584	up
MSTRG.14073.1	GB55840;GB49184;GB45135;GB47061;GB50141;GB54154;Apis_mellifera_newGene_2538;GB50503;GB49277;GB45072;Apis_mellifera_newGene_6727;GB43290;GB42664;GB53209;GB54983;GB41812;GB49981;GB44995;GB56034;GB42087;GB41589;GB48086;GB49811;GB52008;GB48421;GB41944;GB44657;GB47892;Apis_mellifera_newGene_185;GB52146;GB43110;GB45520;GB43851;GB44161;GB51126;GB55630;GB52581;Apis_mellifera_newGene_1190;GB48178;GB44907;…	trans;trans;trans;trans;trans;trans;trans;trans;trans;trans;trans;trans;trans;trans;trans;trans;trans;trans;trans;trans;trans;trans;trans;trans;trans;trans;trans;trans;trans;trans;trans;trans;trans;trans;trans;trans;trans;trans;trans;trans;trans;trans;trans;trans;trans;trans;cis;trans;trans;trans;trans;trans;trans;trans;trans;trans;trans;trans;trans;trans;trans;trans;trans;trans;trans;trans;trans…	9.36171e-13	4.19538	up
MSTRG.14189.1	GB40011;GB48363;GB54524;GB43059;GB45010;GB47964;GB53790;GB40135;GB42010;GB52465;GB43023;GB49790;GB41626;GB47834;GB40602;GB46569;GB50730;GB47165;GB44408;GB50010;GB55253;GB46515;GB47475;Apis_mellifera_newGene_7127;Apis_mellifera_newGene_1736;GB52447;Apis_mellifera_newGene_7096;Apis_mellifera_newGene_266;Apis_mellifera_newGene_6191;GB48779;GB40587;GB49176;GB44056;GB52144;GB50488;GB52591;Apis_mellife…	trans;trans;trans;trans;trans;trans;trans;trans;trans;trans;trans;trans;trans;trans;trans;trans;trans;trans;trans;trans;trans;trans;trans;trans;trans;trans;trans;trans;trans;trans;trans;trans;trans;cis;trans;trans;trans;trans;trans;trans;trans;trans;trans;trans;trans;trans;trans;trans;trans;trans;trans;trans;cis;trans;trans;trans;trans;trans;trans;trans;trans;trans;trans;trans;trans;cis;trans;tra…	0.000194323	2.22839	up
MSTRG.14198.1	GB52590;GB54179;GB53792;GB41867;GB40714;GB52144;GB52425;GB50720;GB53069;GB47288;GB41027;GB49261;GB55253;GB44207;GB42164;GB44124;GB51328;GB50977;Apis_mellifera_newGene_1776;GB49279;GB49791;Apis_mellifera_newGene_1471;GB54136;GB45909;GB40085;GB52326;GB46640;GB50275;GB50111;GB54218;Apis_mellifera_newGene_7478;GB50857;GB54946;GB44952;GB45058;GB44711;GB49648;GB45910;GB54524;GB41809;GB41824;GB53590;GB4…	trans;trans;trans;trans;trans;cis;trans;trans;trans;trans;trans;trans;trans;trans;trans;trans;trans;trans;trans;trans;trans;both;trans;trans;trans;trans;trans;trans;trans;trans;trans;trans;trans;trans;trans;trans;trans;trans;trans;trans;trans;trans;trans;trans;trans;trans;trans;trans;trans;trans;trans;trans;trans;trans;trans;trans;trans;trans;cis;trans;trans;trans;trans;trans;trans;trans;trans;tr…	0.00398828	3.66537	up
MSTRG.14594.1	GB45176;GB47412;GB43694;GB53822;GB49021;GB52344;GB45290;GB45448;GB55903;GB41506;Apis_mellifera_newGene_5589;GB51125;GB47398;GB47225;GB49278;Apis_mellifera_newGene_3519;GB51832;Apis_mellifera_newGene_5537;GB48819;Apis_mellifera_newGene_855;GB51730;GB55839;GB46178;GB46978;Apis_mellifera_newGene_6091;GB52591;GB55137;Apis_mellifera_newGene_2469;GB42337;GB50124;GB53324;GB52373;GB54352;GB45911;GB52926;…	trans;trans;trans;trans;trans;trans;trans;trans;trans;cis;trans;trans;trans;trans;trans;trans;trans;trans;trans;trans;trans;trans;trans;trans;trans;trans;trans;trans;trans;trans;trans;trans;trans;trans;trans;trans;trans;trans;trans;trans;cis;cis;trans;trans;trans;trans;trans;cis;trans;trans;trans;trans;trans;trans;trans;trans;trans;trans;trans;trans;trans;cis;trans;trans;trans;trans;trans;trans;t…	0.00858035	2.33186	up
MSTRG.15044.1	Apis_mellifera_newGene_448;GB51793;GB42337;Apis_mellifera_newGene_648;Apis_mellifera_newGene_4354;Apis_mellifera_newGene_6502;Apis_mellifera_newGene_1130;Apis_mellifera_newGene_1312;GB52169;GB43775;GB40814;Apis_mellifera_newGene_5473;Apis_mellifera_newGene_2845;GB47792;Apis_mellifera_newGene_2939;GB54070;GB43075;GB40914;GB50989;Apis_mellifera_newGene_5965;Apis_mellifera_newGene_5363;GB41220;GB444…	trans;trans;trans;trans;trans;trans;trans;trans;trans;trans;trans;trans;trans;trans;trans;trans;trans;trans;trans;trans;trans;trans;trans;trans;trans;trans;trans;trans;trans;trans;trans;trans;trans;trans;trans;trans;trans;trans;trans;trans;trans;trans;trans;trans;trans;trans;trans;trans;trans;trans;trans;trans;trans;trans;trans;trans;trans;trans;trans;trans;trans;trans;trans;trans;trans;trans;tra…	0.00236572	4.3818	up
MSTRG.15071.1	GB52400;Apis_mellifera_newGene_1877;Apis_mellifera_newGene_2522;GB49810;GB50055;GB47550;GB45032;GB45161;GB52325;GB46588;Apis_mellifera_newGene_6375;GB55284;GB53526;GB50079;GB42363;GB54948;GB53525;GB49183;GB45750;GB53574;Apis_mellifera_newGene_6656;GB52940;Apis_mellifera_newGene_1851;GB53324;GB40138;GB52312;GB49443;GB45496;Apis_mellifera_newGene_1856;GB43331;GB43880;GB45745;GB53018;GB52418;GB41741…	trans;trans;trans;trans;trans;trans;trans;trans;trans;trans;trans;trans;cis;trans;trans;trans;cis;trans;trans;cis;trans;trans;cis;trans;trans;trans;trans;trans;cis;trans;trans;trans;trans;trans;trans;cis;cis;trans;trans;trans;trans;trans;trans;trans;trans;trans;trans;trans;trans;cis;trans;trans;trans;trans;trans;trans;trans;trans;trans;trans;trans;cis;trans;trans;trans;cis;trans;trans;trans;trans…	0.00455449	3.79214	up
MSTRG.15076.1	GB53822;GB52146;GB47412;GB45907;GB49297;GB41314;GB47722;GB55128;GB45448;GB52344;GB53573;GB52890;GB47398;GB53346;GB46326;GB51884;Apis_mellifera_newGene_4636;GB53522;GB55839;GB51730;GB53524;GB52312;GB54219;GB42782;Apis_mellifera_newGene_3177;GB52680;GB45906;Apis_mellifera_newGene_1856;Apis_mellifera_newGene_6091;GB52591;GB55127;GB44366;GB53574;GB52926;GB47131;GB54352;Apis_mellifera_newGene_1851;GB5…	trans;trans;trans;trans;trans;trans;trans;trans;trans;trans;cis;trans;trans;trans;trans;trans;trans;cis;trans;trans;cis;trans;trans;trans;trans;trans;trans;cis;trans;trans;trans;trans;cis;trans;trans;trans;cis;trans;cis;trans;trans;trans;cis;trans;trans;trans;trans;trans;trans;trans;trans;trans;trans;trans;trans;trans;cis;trans;trans;trans;trans;trans;trans;trans;trans;trans;trans;cis;trans;cis;t…	0.000329609	2.59638	up
MSTRG.15078.1	Apis_mellifera_newGene_266;GB48779;GB42501;GB53572;Apis_mellifera_newGene_1843;Apis_mellifera_newGene_3155;GB40587;GB44056;GB55651;GB44408;GB53159;GB46515;GB50612;GB47475;GB47038;Apis_mellifera_newGene_7081;GB52447;GB47781;GB42453;Apis_mellifera_newGene_7096;GB43616;GB55468;GB47834;Apis_mellifera_newGene_7586;GB53523;Apis_mellifera_newGene_5867;Apis_mellifera_newGene_1854;Apis_mellifera_newGene_7…	trans;trans;trans;cis;cis;trans;trans;trans;trans;trans;trans;trans;trans;trans;trans;trans;trans;trans;trans;trans;trans;trans;trans;trans;cis;trans;cis;trans;trans;trans;trans;trans;trans;trans;trans;trans;trans;trans;trans;trans;cis;trans;trans;trans;trans;trans;cis;trans;trans;cis;trans;trans;trans;trans;trans;trans;trans;trans;trans;cis;trans;trans;cis;trans;trans;trans;trans;trans;trans;tra…	1.72502e-12	5.38776	up
MSTRG.15080.1	GB55137;GB52591;Apis_mellifera_newGene_6091;GB53574;GB45264;GB43775;GB45911;GB52373;GB50124;GB42337;GB54036;GB51276;Apis_mellifera_newGene_4396;GB50989;GB42297;GB50762;GB43075;GB46774;GB55197;GB43694;GB47412;GB45176;GB45448;GB45290;GB52344;GB53573;GB49021;GB50882;Apis_mellifera_newGene_3519;GB47225;GB43518;GB49278;GB47398;GB51125;Apis_mellifera_newGene_5589;GB55903;GB54419;GB46978;GB46178;GB55839…	trans;trans;trans;cis;trans;trans;trans;trans;trans;trans;trans;trans;trans;trans;trans;trans;trans;trans;trans;trans;trans;trans;trans;trans;trans;cis;trans;trans;trans;trans;trans;trans;trans;trans;trans;trans;trans;trans;trans;trans;trans;trans;trans;trans;trans;trans;trans;trans;cis;trans;trans;trans;trans;trans;trans;cis;trans;cis;trans;trans;trans;trans;trans;trans;trans;cis;trans;trans;tra…	0.000614526	3.37066	up
MSTRG.15085.1	Apis_mellifera_newGene_1843;GB54179;GB53792;GB53572;GB50720;GB52425;GB45817;GB40714;Apis_mellifera_newGene_2778;GB41867;GB49176;GB53577;GB42164;GB44207;GB55253;GB49261;GB41027;GB47288;GB50010;GB53069;GB51328;GB50977;Apis_mellifera_newGene_1148;GB44124;Apis_mellifera_newGene_6979;GB40085;Apis_mellifera_newGene_1854;Apis_mellifera_newGene_1471;GB45909;GB49791;GB49279;GB53523;Apis_mellifera_newGene_…	cis;trans;trans;cis;trans;trans;trans;trans;trans;trans;trans;cis;trans;trans;trans;trans;trans;trans;trans;trans;trans;trans;trans;trans;trans;trans;cis;trans;trans;trans;trans;cis;trans;trans;trans;trans;trans;trans;trans;trans;trans;trans;trans;trans;trans;trans;trans;trans;cis;trans;trans;trans;trans;trans;trans;trans;trans;cis;trans;trans;cis;trans;trans;trans;trans;trans;trans;trans;trans;t…	1.37448e-10	4.25798	up
MSTRG.15184.1	GB49275;GB45913;GB52510;GB49183;GB51517;GB41293;GB45392;GB49729;GB50592;GB49681;GB49846;GB43115;GB48747;GB49467;Apis_mellifera_newGene_6375;GB45496;GB45906;GB43880;Apis_mellifera_newGene_6651;GB55384;GB52477;GB52941;Apis_mellifera_newGene_1545;GB43083;GB42212;GB47131;GB48938;Apis_mellifera_newGene_1851;GB40138;GB51884;GB45891;GB48666;GB45745;GB44188;GB55609;GB53350;GB47890;GB48651;GB42347;GB55128…	trans;trans;trans;trans;trans;trans;cis;trans;trans;trans;trans;trans;trans;trans;trans;trans;trans;trans;trans;trans;trans;trans;trans;trans;trans;trans;trans;trans;trans;trans;trans;trans;trans;trans;trans;trans;trans;trans;trans;trans;trans;trans;trans;trans;trans;trans;trans;trans;trans;trans;trans;trans;trans;trans;trans;trans;trans;trans;trans;trans;trans;trans;trans;trans;trans;trans;trans…	0.00022823	3.07222	up
MSTRG.15304.3	GB51276;GB51631;GB55197;GB46774;GB42549;GB50762;GB52591;GB47484;GB55137;GB47777;GB50124;GB45911;GB52373;GB45340;GB45157;GB42171;GB45447;GB51125;Apis_mellifera_newGene_3519;GB50486;Apis_mellifera_newGene_5580;GB50051;GB51730;Apis_mellifera_newGene_5537;GB46978;GB53565;GB50882;GB48172;GB45290;GB45448;GB47834;GB45344;GB49897;GB40602;GB49103;Apis_mellifera_newGene_1854;GB52808;GB48275;Apis_mellifera_…	trans;trans;trans;trans;trans;trans;trans;trans;trans;trans;trans;trans;trans;cis;trans;trans;cis;trans;trans;trans;trans;trans;trans;trans;trans;trans;trans;trans;trans;both;trans;cis;trans;trans;trans;trans;trans;trans;trans;trans;trans;trans;trans;trans;trans;trans;trans;trans;trans;trans;trans;trans;trans;trans;trans;trans;trans;trans;trans;trans;trans;trans;trans;trans;trans;trans;trans;tran…	0.00107526	2.20732	up
MSTRG.15306.1	Apis_mellifera_newGene_1369;GB54824;Apis_mellifera_newGene_1448;GB55634;Apis_mellifera_newGene_651;Apis_mellifera_newGene_1736;Apis_mellifera_newGene_4688;GB42139;GB48285;Apis_mellifera_newGene_2330;GB46993;Apis_mellifera_newGene_1534;GB40855;GB44056;Apis_mellifera_newGene_5820;Apis_mellifera_newGene_6494;GB49578;Apis_mellifera_newGene_6748;Apis_mellifera_newGene_6364;GB47624;GB46328;GB43441;GB53…	trans;trans;trans;trans;trans;trans;trans;trans;trans;trans;trans;trans;trans;trans;trans;trans;trans;trans;trans;trans;trans;trans;trans;trans;trans;trans;trans;trans;trans;trans;trans;trans;trans;trans;trans;trans;trans;trans;trans;trans;trans;trans;trans;trans;trans;trans;trans;trans;trans;trans;trans;trans;trans;trans;trans;trans;cis;trans;trans;trans;trans;trans;trans;trans;trans;trans;trans…	0.00475763	3.28698	up
MSTRG.15312.1	Apis_mellifera_newGene_7729;GB43330;GB40085;GB42610;GB45344;GB55678;Apis_mellifera_newGene_3082;GB45348;Apis_mellifera_newGene_6120;GB45459;GB50794;GB45452;GB55037;GB54335;Apis_mellifera_newGene_3477;GB45341;GB53120;Apis_mellifera_newGene_5838;GB43291;Apis_mellifera_newGene_1530;GB55679;GB54241;GB44007;GB44151;GB40375;GB52857;Apis_mellifera_newGene_5597;Apis_mellifera_newGene_2699;GB46256;GB45458…	trans;trans;trans;trans;cis;trans;trans;cis;trans;cis;trans;cis;trans;trans;trans;cis;trans;trans;trans;trans;trans;trans;trans;trans;trans;trans;trans;trans;trans;cis;trans;trans;trans;cis;trans;trans;trans;cis;trans;trans;trans;trans;trans;trans;cis;trans;cis;trans;trans;cis;cis;trans;trans;trans;trans;cis;trans;trans;trans;cis;trans;cis;trans;trans;trans;cis;trans;trans;trans;trans;trans;trans…	0.000695583	4.33517	up
MSTRG.15662.1	Apis_mellifera_newGene_2522;GB48198;Apis_mellifera_newGene_1877;GB47550;GB49249;GB50055;Apis_mellifera_newGene_7179;GB45161;GB49248;Apis_mellifera_newGene_2607;GB49226;GB44380;GB46588;GB50267;Apis_mellifera_newGene_6375;GB42287;GB49225;GB40910;GB45890;GB49229;Apis_mellifera_newGene_3904;GB46619;GB42890;Apis_mellifera_newGene_6656;Apis_mellifera_newGene_6996;GB52940;Apis_mellifera_newGene_97;Apis_…	trans;trans;trans;trans;cis;trans;trans;trans;cis;trans;cis;trans;trans;trans;trans;trans;cis;trans;trans;cis;trans;trans;trans;trans;trans;trans;trans;trans;trans;trans;trans;trans;trans;trans;cis;trans;trans;trans;cis;trans;trans;trans;trans;trans;cis;trans;trans;trans;trans;trans;trans;trans;trans;trans;trans;trans;trans;trans;trans;trans;trans;cis;trans;trans;trans;trans;trans;trans;cis;trans…	4.13775e-05	3.87943	up
MSTRG.15679.1	GB53346;GB53534;GB51261;GB52890;GB52996;GB40587;Apis_mellifera_newGene_1104;GB55839;GB44408;GB53822;GB50999;GB56001;GB47781;GB48077;GB43085;GB40659;Apis_mellifera_newGene_2929;GB48842;GB54017;GB41638;Apis_mellifera_newGene_1011;GB43171;GB43249;Apis_mellifera_newGene_2114;GB40160;GB45278;GB55335;GB40117;GB48240;GB52005;GB54634;GB42029;GB48714;GB55127;GB50806;Apis_mellifera_newGene_2559;GB52680;Api…	trans;trans;trans;trans;trans;trans;trans;trans;trans;trans;trans;trans;trans;trans;trans;trans;trans;trans;trans;trans;trans;trans;trans;cis;trans;trans;trans;trans;trans;trans;cis;trans;trans;trans;trans;trans;trans;trans;trans;trans;trans;trans;trans;trans;trans;trans;trans;trans;trans;trans	0.00107526	4.60181	up
MSTRG.16066.1	GB40976;GB47964;Apis_mellifera_newGene_7456;GB48714;GB48263;GB48363;GB45010;GB54524;GB43059;GB45910;GB45912;GB53652;GB41626;GB49790;Apis_mellifera_newGene_2341;GB45495;GB40135;GB52465;GB41170;GB50608;GB54017;GB49791;GB54136;GB45909;GB40602;Apis_mellifera_newGene_5867;GB47834;GB48807;GB50730;GB40117;GB47165;GB46569;GB46640;GB54218;GB50857;GB47038;GB47475;Apis_mellifera_newGene_7127;GB52447;Apis_me…	trans;trans;trans;trans;trans;trans;trans;trans;trans;trans;trans;trans;trans;trans;cis;trans;trans;trans;trans;trans;trans;trans;trans;trans;trans;trans;trans;trans;trans;trans;trans;trans;trans;trans;trans;trans;trans;trans;trans;trans;trans;trans;trans;trans;trans;trans;trans;trans;trans;trans;trans;trans;cis;trans;trans;trans;trans;trans;trans;trans;trans;trans;trans;trans;trans;trans;trans;t…	0.00564953	1.99934	up
MSTRG.16381.30	Apis_mellifera_newGene_6905;Apis_mellifera_newGene_6113;GB48156;Apis_mellifera_newGene_7388;GB48129;Apis_mellifera_newGene_7818;GB43610;GB48161;GB48159;GB56008;GB46386;GB47938;GB48128;GB52522;Apis_mellifera_newGene_7213;GB48126;GB42531;GB54778;GB44714;GB51929;GB46019;Apis_mellifera_newGene_6634;GB52960;GB51475;GB47506;Apis_mellifera_newGene_3498;GB40295;GB47572;GB54472;GB48124;GB50484;GB43003;GB4…	trans;trans;cis;trans;cis;trans;trans;cis;cis;trans;trans;trans;cis;trans;trans;cis;trans;trans;trans;trans;trans;trans;trans;trans;trans;trans;trans;trans;trans;cis;trans;trans;trans;cis;trans;trans;trans;cis;trans;trans;trans;trans;trans;trans;trans;trans;trans;cis;trans;trans;cis;trans;trans;trans;trans;cis;trans;trans;trans;trans;cis;trans;trans;trans;trans;trans;trans;cis;cis;trans;cis;trans…	6.98979e-25	-9.4625	down
MSTRG.16715.3	GB47888;GB40548;GB44823;GB48843;GB51639;GB41219;GB40667;GB50934;GB50429;GB53101;GB47740;GB54270;Apis_mellifera_newGene_3603;GB50692;GB53318;GB41823;GB44301;GB49091;Apis_mellifera_newGene_6311;Apis_mellifera_newGene_1882;GB52145;Apis_mellifera_newGene_1908;GB42704;GB48446;GB46522;GB51677;Apis_mellifera_newGene_2745;GB44721;Apis_mellifera_newGene_1513;GB55633;GB53023;Apis_mellifera_newGene_3652;Api…	cis;trans;trans;trans;trans;trans;trans;trans;trans;trans;trans;trans;trans;trans;trans;trans;trans;trans;trans;trans;trans;trans;trans;trans;trans;trans;trans;trans;trans;trans;trans;trans;trans;trans;trans;trans;trans;trans;trans;trans;trans;trans;trans;trans;trans;trans;trans;trans;trans;trans;trans;trans;trans;trans;cis;trans;cis;trans;trans;trans;trans;trans;trans;trans;trans;trans;trans;tra…	0.00438777	4.23703	up
MSTRG.16804.1	GB47818;GB53018;GB44907;GB53344;Apis_mellifera_newGene_2527;Apis_mellifera_newGene_4636;GB53346;GB46326;Apis_mellifera_newGene_2550;Apis_mellifera_newGene_1190;GB52146;GB41314;GB55630;GB49297;GB45907;GB52005;GB49810;GB43921;GB55284;GB50079;GB54817;GB54797;GB42704;GB52492;GB43085;GB54948;GB47740;GB46820;GB54155;GB52360;Apis_mellifera_newGene_3603;GB50504;Apis_mellifera_newGene_3177;GB54219;GB53068…	trans;trans;trans;trans;trans;trans;trans;trans;cis;trans;trans;trans;trans;trans;trans;trans;trans;trans;trans;trans;cis;cis;trans;trans;trans;trans;trans;trans;trans;trans;trans;trans;trans;trans;trans;trans;trans;trans;trans;trans;cis;trans;trans;trans;trans;trans;trans;trans;trans;trans;trans;trans;trans;trans;trans;trans;trans;trans;trans;trans;trans;trans;trans;trans;trans;trans;trans;trans…	6.87251e-07	5.85803	up
MSTRG.17492.2	GB46569;GB47165;GB49648;GB50730;Apis_mellifera_newGene_1776;GB40602;GB52808;GB47930;GB53790;GB40356;GB52465;GB42010;GB40135;GB41626;GB49790;Apis_mellifera_newGene_2772;GB43023;GB54524;GB43059;GB48363;GB40011;GB47964;GB40587;GB49176;GB44056;GB52425;Apis_mellifera_newGene_266;Apis_mellifera_newGene_6191;GB48779;Apis_mellifera_newGene_2767;Apis_mellifera_newGene_7096;GB54949;GB55253;GB50010;GB44408;…	trans;trans;trans;trans;trans;trans;trans;trans;trans;cis;trans;trans;trans;trans;trans;cis;trans;trans;trans;trans;trans;trans;trans;trans;trans;trans;trans;trans;trans;cis;trans;trans;trans;trans;trans;trans;trans;trans;trans;trans;trans;trans;trans;trans;trans;trans;trans;trans;trans;trans;trans;trans;trans;trans;trans;trans;trans;trans;cis;trans;cis;trans;trans;trans;trans;trans;trans;trans;t…	4.13775e-05	4.53229	up
MSTRG.17667.2	Apis_mellifera_newGene_7418;Apis_mellifera_newGene_6346;Apis_mellifera_newGene_7136;GB41771;Apis_mellifera_newGene_5106;GB54955;Apis_mellifera_newGene_7154;GB51392;Apis_mellifera_newGene_2925;GB42602;GB51568;GB52386;Apis_mellifera_newGene_5998;Apis_mellifera_newGene_5941;Apis_mellifera_newGene_2744;GB51600;GB40322;Apis_mellifera_newGene_1251;Apis_mellifera_newGene_1768;Apis_mellifera_newGene_6886…	trans;trans;trans;trans;trans;trans;trans;trans;trans;trans;trans;trans;trans;trans;trans;trans;trans;trans;trans;trans;trans;trans;trans;trans;trans;cis;trans;trans;trans;trans;trans;trans;trans;trans;trans;both;trans;trans;trans;trans;trans;trans;trans;trans;trans;trans;trans;trans;trans;trans;trans;trans;trans;trans;trans;trans;trans;trans;cis;trans;trans;trans;trans;trans;trans;trans;trans;tr…	0.000845606	4.95869	up
MSTRG.17716.1	Apis_mellifera_newGene_3642;Apis_mellifera_newGene_3060;Apis_mellifera_newGene_3067;Apis_mellifera_newGene_7449;GB44975;Apis_mellifera_newGene_6638;Apis_mellifera_newGene_5839;Apis_mellifera_newGene_5944;Apis_mellifera_newGene_788;GB49874;Apis_mellifera_newGene_6066;GB47643;GB47843;GB46256;Apis_mellifera_newGene_1475;Apis_mellifera_newGene_7174;Apis_mellifera_newGene_7093;Apis_mellifera_newGene_2…	trans;trans;trans;trans;trans;trans;trans;trans;trans;trans;trans;trans;trans;trans;trans;trans;trans;trans;trans;trans;trans;trans;trans;trans;trans;trans;trans;trans;trans;trans;trans;trans;trans;trans;trans;trans;trans;trans;trans;trans;trans;trans;trans;trans;trans;trans;trans;trans;trans;trans;cis;trans;trans;trans;trans;trans;trans;trans;trans;trans;cis;trans;trans;trans;trans;trans;trans;t…	0.00170029	4.62436	up
MSTRG.18121.1	GB55565;GB47860;GB48815;GB42797;Apis_mellifera_newGene_7437;GB55448;Apis_mellifera_newGene_1812;GB42575;GB53730;GB42437;Apis_mellifera_newGene_899;GB48512;Apis_mellifera_newGene_2984;Apis_mellifera_newGene_5923;GB45405;GB50717;GB42702;Apis_mellifera_newGene_6350;Apis_mellifera_newGene_1192;Apis_mellifera_newGene_7381;GB54004;GB48202;Apis_mellifera_newGene_6915;GB42801;GB52272;GB48353;GB45595;GB42…	trans;trans;trans;cis;trans;trans;trans;trans;trans;trans;trans;trans;cis;trans;trans;trans;cis;trans;trans;trans;trans;trans;trans;cis;trans;trans;trans;cis;trans;cis;trans;trans;trans;cis;trans;trans;trans;trans;cis;trans;cis;trans;cis;trans;cis;trans;trans;trans;trans;trans;cis;trans;trans;trans;trans;cis;trans;trans;trans;cis;trans;trans;trans;trans;trans;trans;both;cis;trans;trans;cis;trans;…	0.00175436	-2.26142	down
MSTRG.182.1	GB40762;GB40597;GB54429;GB49981;GB44995;GB47241;Apis_mellifera_newGene_5831;GB40763;GB45201;GB43290;GB52973;GB45390;GB42664;GB54983;GB45137;GB41812;GB49737;GB44657;Apis_mellifera_newGene_185;GB49716;GB43171;GB41806;GB42087;GB52008;GB48421;GB41944;GB50220;GB45135;Apis_mellifera_newGene_1595;GB45075;GB47061;GB50141;GB40757;GB49362;Apis_mellifera_newGene_4431;Apis_mellifera_newGene_2620;GB42511;GB49…	cis;trans;trans;trans;trans;trans;trans;cis;trans;trans;trans;trans;trans;trans;trans;trans;trans;trans;trans;trans;trans;trans;trans;trans;trans;trans;trans;trans;trans;trans;trans;trans;cis;trans;trans;trans;trans;trans;trans;trans;trans;trans;trans;trans;trans;trans;cis;trans;trans;trans;trans;trans;trans;trans;trans;trans;trans;trans;trans;trans;trans;trans;trans;trans;trans;trans;trans;trans…	1.50601e-07	5.37521	up
MSTRG.1821.1	GB46326;GB53018;Apis_mellifera_newGene_2953;Apis_mellifera_newGene_137;Apis_mellifera_newGene_1734;GB53467;GB51614;Apis_mellifera_newGene_3008;GB48819;Apis_mellifera_newGene_5459;GB41314;GB44415;GB42581;Apis_mellifera_newGene_119;GB52344;GB51569;GB50914;GB43085;GB54948;GB42363;GB55110;GB45913;GB51572;GB50340;GB51613;GB55284;Apis_mellifera_newGene_5514;GB52312;GB43563;Apis_mellifera_newGene_3177;G…	trans;trans;trans;trans;trans;trans;cis;cis;trans;trans;trans;trans;trans;trans;trans;cis;trans;trans;trans;trans;trans;trans;cis;trans;cis;trans;trans;trans;trans;trans;trans;cis;trans;trans;trans;trans;trans;trans;trans;trans;trans;trans;cis;trans;trans;trans;trans;trans;cis;trans;cis;trans;trans;trans;trans;trans;trans;trans;trans;cis;trans;trans;trans;trans;trans;trans;trans;trans;trans;trans…	0.00191602	-3.94982	down
MSTRG.18223.11	Apis_mellifera_newGene_2527;GB42856;GB42632;GB42638;Apis_mellifera_newGene_3728;GB42855;Apis_mellifera_newGene_3005;GB45321;GB43578;GB42643;Apis_mellifera_newGene_5459;Apis_mellifera_newGene_2593;GB52344;GB42850;GB45913;GB44038;GB42857;GB55284;GB45906;Apis_mellifera_newGene_3177;GB55127;GB42640;GB44366;GB46820;GB52926;GB42854;GB52302;GB42634;Apis_mellifera_newGene_3003;Apis_mellifera_newGene_632;…	trans;cis;cis;cis;trans;cis;cis;trans;trans;cis;trans;trans;trans;cis;trans;trans;cis;trans;trans;trans;trans;cis;trans;trans;trans;cis;trans;cis;cis;trans;trans;trans;trans;trans;trans;trans;cis;trans;trans;cis;trans;cis;trans;trans;trans;cis;trans;cis;trans;trans;cis;trans;trans;trans;trans;trans;trans;cis;trans;cis;trans;trans;cis;trans;trans;trans;cis;trans;cis;trans;trans	0.00302359	-3.94059	down
MSTRG.18452.1	GB51490;GB48751;GB53408;Apis_mellifera_newGene_3055;Apis_mellifera_newGene_2522;GB46588;GB50487;GB41518;GB49443;GB54219;GB53068;Apis_mellifera_newGene_6809;GB40746;GB46820;Apis_mellifera_newGene_3056;GB52360;GB42033;GB51754;GB47818;GB53417;GB40481;GB41314;Apis_mellifera_newGene_7152;GB45907;GB53338;GB54372;GB54572;GB53409;GB53412;GB53087;GB49792;GB53416;GB51727;GB40866;GB42609;GB45964;Apis_mellif…	trans;trans;cis;cis;trans;trans;trans;trans;trans;trans;trans;trans;trans;trans;cis;trans;trans;trans;trans;cis;trans;trans;trans;trans;cis;trans;trans;cis;cis;trans;trans;cis;trans;trans;trans;trans;trans;trans;trans;trans;trans;trans;cis;trans;trans;trans;trans;trans;cis;cis;trans;trans;trans;trans;trans;trans;trans;cis;trans;trans;trans;cis;trans;trans;trans;trans;trans;cis;trans;trans;trans;t…	0.00861677	3.68162	up
MSTRG.18486.2	GB45913;GB50079;Apis_mellifera_newGene_2929;GB42355;GB45750;GB49183;GB54948;GB43085;GB47550;GB49810;Apis_mellifera_newGene_2522;GB49440;GB52400;GB55284;GB52325;GB45161;GB45032;GB44977;GB45906;GB49443;GB52680;GB45496;Apis_mellifera_newGene_3177;GB52312;GB53317;GB53322;Apis_mellifera_newGene_4344;GB53422;GB43331;GB52926;GB53424;GB52775;GB44366;GB40138;GB52360;GB53324;GB52940;GB53318;Apis_mellifera_…	trans;trans;trans;trans;trans;trans;trans;trans;trans;trans;trans;trans;trans;trans;trans;trans;trans;trans;trans;trans;trans;trans;trans;trans;cis;cis;trans;cis;trans;trans;cis;trans;trans;trans;trans;trans;trans;cis;trans;trans;trans;trans;trans;cis;cis;trans;cis;cis;trans;trans;cis;trans;trans;trans;trans;trans;trans;trans;cis;trans;trans;trans;trans;trans;trans;trans;cis;trans;trans;trans;tra…	0.00458906	2.74869	up
MSTRG.19508.2	GB50999;GB47785;GB44478;GB48304;Apis_mellifera_newGene_5834;GB48012;GB48077;GB56001;Apis_mellifera_newGene_20;GB41262;GB55136;Apis_mellifera_newGene_1421;GB42587;GB45250;GB43957;GB52996;GB52243;Apis_mellifera_newGene_7040;GB44977;GB43544;Apis_mellifera_newGene_6434;Apis_mellifera_newGene_1045;Apis_mellifera_newGene_4344;GB45519;GB46514;GB45688;GB49208;GB48801;GB44956;GB48842;GB46058;GB53048;Apis_…	trans;trans;trans;trans;trans;trans;trans;trans;trans;trans;trans;trans;trans;trans;trans;trans;trans;trans;trans;trans;trans;trans;trans;trans;trans;trans;trans;trans;trans;trans;trans;trans;trans;trans;trans;trans;trans;trans;trans;trans;trans;trans;trans;trans;trans	0.00325273	3.77177	up
MSTRG.1954.2	Apis_mellifera_newGene_5728;Apis_mellifera_newGene_2348;GB42766;Apis_mellifera_newGene_2396;GB42101;GB43837;GB43614;GB41565;Apis_mellifera_newGene_7713;Apis_mellifera_newGene_6043;Apis_mellifera_newGene_2451;Apis_mellifera_newGene_7612;GB48729;GB40751;GB51569;GB44412;GB40123;GB43847;GB44040;GB50912;Apis_mellifera_newGene_6497;GB41996;GB50883;Apis_mellifera_newGene_2806;Apis_mellifera_newGene_5802…	trans;trans;trans;trans;trans;trans;trans;trans;trans;trans;trans;trans;trans;trans;trans;trans;trans;trans;trans;trans;trans;trans;trans;trans;trans;trans;trans;trans;trans;trans;trans;trans;trans;trans;trans;trans;trans;trans;trans;trans;trans;trans;trans;trans;trans;trans;trans;trans;trans;trans;trans;trans;trans;trans;trans;trans;trans;trans;trans;trans;trans;trans;trans;trans;trans;trans;tra…	0.00569464	4.34594	up
MSTRG.1973.1	GB48025;GB48030;Apis_mellifera_newGene_1958;GB44249;GB41648;Apis_mellifera_newGene_3800;Apis_mellifera_newGene_3676;GB47415;GB55150;GB43717;GB47890;GB48019;GB45745;Apis_mellifera_newGene_7154;GB53018;GB52418;GB41741;GB48020;GB47821;Apis_mellifera_newGene_5079;GB45332;Apis_mellifera_newGene_3680;GB42435;GB53344;Apis_mellifera_newGene_1886;GB42033;GB41276;GB45497;GB45314;GB48026;GB48027;Apis_mellif…	cis;cis;trans;trans;trans;cis;cis;trans;trans;trans;trans;cis;trans;trans;trans;trans;trans;cis;trans;trans;trans;cis;trans;trans;trans;trans;trans;trans;trans;cis;cis;cis;trans;trans;trans;trans;trans;trans;trans;trans;trans;trans;trans;trans;trans;trans;trans;trans;trans;trans;trans;cis;trans;cis;trans;trans;trans;cis;trans;trans;trans;trans;cis;cis;cis;trans;cis;trans;trans;trans;trans;trans;t…	0.00899995	3.18616	up
MSTRG.20123.1	GB49297;GB45907;GB55630;GB51126;GB41314;GB44161;GB43110;GB52146;GB48178;Apis_mellifera_newGene_1190;GB40224;GB46326;GB40951;GB53346;GB55642;Apis_mellifera_newGene_4636;GB40494;GB44907;GB47620;GB40493;GB41088;GB40667;GB50934;GB40746;GB40532;Apis_mellifera_newGene_6809;GB42807;GB53068;GB54219;GB42782;Apis_mellifera_newGene_3177;GB50504;Apis_mellifera_newGene_3603;GB50374;GB54155;Apis_mellifera_newG…	trans;trans;trans;trans;trans;trans;trans;trans;trans;trans;trans;trans;trans;trans;trans;trans;trans;trans;trans;trans;trans;trans;trans;trans;trans;trans;trans;trans;trans;trans;trans;trans;trans;trans;trans;trans;trans;trans;trans;trans;trans;trans;trans;trans;trans;trans;trans;cis;trans;trans;trans;trans;trans;trans;trans;trans;trans;trans;trans;trans;trans;trans;trans;trans;trans;cis;trans;t…	6.30287e-07	5.86862	up
MSTRG.20666.1	GB53579;GB47505;GB48107;GB44366;GB53730;GB46820;GB55698;Apis_mellifera_newGene_5923;GB48512;GB45405;GB45294;GB49443;GB50717;GB41518;Apis_mellifera_newGene_7381;Apis_mellifera_newGene_4356;Apis_mellifera_newGene_6915;GB48353;GB47040;GB44038;GB46525;GB46283;Apis_mellifera_newGene_5461;Apis_mellifera_newGene_1811;GB48890;Apis_mellifera_newGene_965;Apis_mellifera_newGene_5433;GB45321;GB55867;Apis_mel…	trans;trans;trans;trans;trans;trans;trans;trans;trans;trans;trans;trans;trans;trans;trans;trans;trans;trans;trans;trans;trans;trans;trans;trans;trans;trans;trans;trans;trans;trans;trans;trans;trans;trans;trans;trans;trans;trans;trans;trans;trans;trans;trans	0.00191035	-2.85548	down
MSTRG.2073.1	GB45750;GB42355;GB54948;GB43085;GB54975;GB49183;GB45913;Apis_mellifera_newGene_4363;Apis_mellifera_newGene_2929;GB55284;GB54958;GB52005;Apis_mellifera_newGene_5514;GB52591;GB54954;GB55127;GB54976;Apis_mellifera_newGene_4411;Apis_mellifera_newGene_4344;Apis_mellifera_newGene_3177;GB45906;GB52680;GB52312;GB54982;GB52360;GB54352;Apis_mellifera_newGene_4354;GB52926;GB44366;Apis_mellifera_newGene_4636…	trans;trans;cis;trans;cis;trans;trans;cis;trans;trans;cis;trans;trans;trans;cis;trans;cis;cis;both;trans;trans;trans;trans;cis;trans;trans;cis;trans;trans;trans;cis;trans;cis;cis;trans;cis;trans;trans;cis;cis;cis;cis;trans;cis;cis;cis;trans;cis;trans;cis;cis;trans;trans;cis;cis;trans;trans;trans;trans;trans;trans;trans;trans;trans;trans;trans;trans;cis;trans;cis;trans;trans;trans;trans;trans;cis;…	2.53722e-08	4.66553	up
MSTRG.2074.1	Apis_mellifera_newGene_5079;GB48819;Apis_mellifera_newGene_1734;GB54972;GB54955;GB53018;GB54952;GB54978;GB54971;GB46326;GB41276;GB54944;GB54985;GB54953;GB54947;Apis_mellifera_newGene_1886;GB53344;GB52344;GB41648;GB54945;Apis_mellifera_newGene_1958;GB54977;GB41314;GB54986;GB54981;Apis_mellifera_newGene_1521;GB54951;GB54973;GB54957;GB55284;GB46588;Apis_mellifera_newGene_6375;GB52325;GB45161;GB47550…	trans;trans;trans;cis;cis;trans;cis;cis;cis;trans;trans;cis;cis;cis;cis;trans;trans;trans;trans;cis;trans;cis;trans;cis;cis;trans;cis;cis;cis;trans;trans;trans;trans;trans;trans;trans;trans;trans;trans;trans;trans;trans;cis;trans;both;trans;trans;cis;trans;trans;trans;cis;cis;trans;trans;trans;cis;trans;cis;cis;both;trans;trans;trans;trans;trans;trans;trans;trans;trans;trans;trans;trans;trans;tra…	0.00475763	3.97477	up
MSTRG.2076.1	GB47165;GB46081;GB50730;GB41814;GB46569;GB48275;GB52808;GB40602;GB47834;GB49790;GB41626;GB43023;GB52465;GB40135;GB42010;GB53790;GB44739;GB55043;GB47964;GB42631;GB45010;GB43059;GB48363;GB40011;GB54950;GB44056;GB49176;GB40587;GB40121;GB48779;Apis_mellifera_newGene_6191;Apis_mellifera_newGene_266;GB54949;Apis_mellifera_newGene_4310;Apis_mellifera_newGene_7096;GB52447;Apis_mellifera_newGene_1736;GB47…	trans;trans;trans;trans;trans;trans;trans;trans;trans;trans;trans;trans;trans;trans;trans;trans;trans;trans;trans;trans;trans;trans;trans;trans;cis;trans;trans;trans;trans;trans;trans;trans;both;cis;trans;trans;trans;trans;trans;trans;trans;trans;trans;trans;trans;trans;trans;trans;trans;trans;trans;trans;cis;trans;trans;trans;trans;trans;trans;trans;trans;trans;trans;trans;trans;trans;trans;tran…	0.000172024	4.04084	up
MSTRG.21173.23	Apis_mellifera_newGene_4063;Apis_mellifera_newGene_1018;GB42587;GB51458;Apis_mellifera_newGene_5830;Apis_mellifera_newGene_624;Apis_mellifera_newGene_291;Apis_mellifera_newGene_2619;Apis_mellifera_newGene_7781;Apis_mellifera_newGene_2721;GB45244;GB55024;GB42206;Apis_mellifera_newGene_20;GB49677;Apis_mellifera_newGene_1135;Apis_mellifera_newGene_2817;Apis_mellifera_newGene_5834;Apis_mellifera_newG…	trans;trans;trans;trans;trans;trans;trans;trans;trans;trans;trans;trans;trans;trans;trans;trans;trans;trans;trans;trans;trans;trans;trans;trans;trans;trans;trans;trans;trans;trans;trans;trans;trans;trans;trans;trans;trans;trans;trans;trans;trans;trans;trans;trans;trans;trans;trans;trans;trans;trans;trans;trans;trans;trans;trans;trans;trans;trans;trans;trans;trans;trans;trans;trans;trans;trans;tra…	4.34318e-06	4.72978	up
MSTRG.21173.26	Apis_mellifera_newGene_1521;Apis_mellifera_newGene_2455;GB48304;GB44478;GB47785;GB56001;GB41262;GB47491;Apis_mellifera_newGene_3004;GB48077;GB48012;GB48844;GB55136;Apis_mellifera_newGene_4636;Apis_mellifera_newGene_6800;GB49880;GB52329;GB52243;Apis_mellifera_newGene_4637;GB45250;Apis_mellifera_newGene_1421;Apis_mellifera_newGene_4344;GB45519;Apis_mellifera_newGene_1374;Apis_mellifera_newGene_1045…	trans;trans;trans;trans;trans;trans;trans;trans;trans;trans;trans;trans;trans;cis;trans;trans;trans;trans;cis;trans;trans;trans;trans;trans;trans;trans;trans;trans;trans;trans;trans;trans;trans;trans;trans;trans;trans;trans;trans;trans;trans;trans;trans;trans;trans;trans;trans;trans;trans;trans;trans;trans;trans	0.000791839	4.7837	up
MSTRG.21173.29	Apis_mellifera_newGene_2954;GB50132;GB49287;GB48666;GB51884;GB45891;Apis_mellifera_newGene_2701;Apis_mellifera_newGene_1149;GB53350;Apis_mellifera_newGene_2255;GB55609;Apis_mellifera_newGene_4637;GB50732;GB48651;GB47890;GB40553;GB42347;GB51842;GB55128;GB43585;GB48427;GB45913;GB55464;GB49275;GB42336;Apis_mellifera_newGene_559;GB41293;GB51944;GB52510;GB51517;GB49681;GB49846;GB49117;GB48149;GB48747;…	trans;trans;trans;trans;trans;trans;trans;trans;trans;trans;trans;both;trans;trans;trans;trans;trans;trans;trans;trans;trans;trans;trans;trans;trans;trans;trans;trans;trans;trans;trans;trans;trans;trans;trans;trans;trans;trans;trans;trans;trans;trans;trans;trans;trans;trans;trans;trans;trans;trans;trans;trans;trans;trans;trans;trans;trans;trans;trans;trans;trans;trans;trans;trans;trans;trans;tran…	0.000218199	4.89946	up
MSTRG.21173.6	GB52884;Apis_mellifera_newGene_5380;GB45782;GB48123;Apis_mellifera_newGene_6626;GB47728;Apis_mellifera_newGene_803;Apis_mellifera_newGene_5257;GB53789;Apis_mellifera_newGene_5866;GB41534;GB53491;GB50988;Apis_mellifera_newGene_569;GB54838;GB53902;GB44302;GB46055;GB55394;GB51384;GB45190;GB48143;GB46192;GB49509;GB48263;Apis_mellifera_newGene_3777;GB51444;GB48613;GB40393;GB49965;GB47730;GB50052;Apis_…	trans;trans;trans;trans;trans;trans;trans;trans;trans;trans;trans;trans;trans;trans;trans;trans;trans;trans;trans;trans;trans;trans;trans;trans;trans;trans;trans;trans;trans;trans;trans;trans;trans;trans;trans;trans;trans;trans;trans;trans;trans;trans;trans;trans;trans;trans;trans;trans;trans;trans;trans;trans;trans;trans;trans;trans;trans;trans;trans;trans;trans;trans;trans;trans;trans;trans;tra…	0.00387167	4.51551	up
MSTRG.21173.9	GB41314;GB49297;GB45907;GB52328;GB40224;GB40951;GB40403;GB45704;GB49982;GB47620;GB40481;GB54219;GB53068;GB44357;Apis_mellifera_newGene_6809;GB40532;GB40746;GB41088;Apis_mellifera_newGene_1952;GB50374;GB52360;GB53599;GB48667;GB55687;GB48870;GB52492;GB56038;GB48081;GB44150;Apis_mellifera_newGene_7618;GB50264;GB47677;GB44022;GB55802;GB51894;GB41417;GB53588;GB48668;GB53534;GB52345;GB48794;GB49856;GB4…	trans;trans;trans;trans;trans;trans;trans;trans;trans;trans;trans;trans;trans;trans;trans;trans;trans;trans;trans;trans;trans;trans;trans;trans;trans;trans;trans;trans;trans;trans;trans;trans;trans;trans;trans;trans;trans;trans;trans;trans;trans;trans;trans;trans;trans;trans;trans;trans;trans;trans;trans;trans;trans;trans;trans;trans;trans;trans;trans;trans;trans;trans;trans;trans;trans;trans;tra…	2.59672e-08	3.24321	up
MSTRG.21174.2	GB40160;GB55335;GB45278;GB41638;Apis_mellifera_newGene_1011;GB53738;GB43249;GB52005;Apis_mellifera_newGene_6343;GB48240;GB54322;GB41930;GB40659;GB45204;GB54017;Apis_mellifera_newGene_2929;GB48842;Apis_mellifera_newGene_1195;Apis_mellifera_newGene_6405;GB54352;GB48801;Apis_mellifera_newGene_187;GB42404;GB46514;GB46631;GB45688;GB43986;GB45519;GB42588;GB52680;Apis_mellifera_newGene_4637;GB52996;Apis…	trans;trans;trans;trans;trans;trans;trans;trans;trans;trans;trans;trans;trans;trans;trans;trans;trans;trans;trans;trans;trans;trans;trans;trans;trans;trans;trans;trans;trans;trans;cis;trans;trans;trans;trans;cis;trans;trans;trans;trans;trans;trans;trans;trans;trans;trans	1.57844e-05	5.23206	up
MSTRG.21268.1	GB53645;Apis_mellifera_newGene_3589;GB45621;GB42956;GB49360;Apis_mellifera_newGene_4038;Apis_mellifera_newGene_7818;Apis_mellifera_newGene_5499;GB46891;Apis_mellifera_newGene_637;GB53547;Apis_mellifera_newGene_7727;GB51811;GB43333;GB43529;Apis_mellifera_newGene_2968;Apis_mellifera_newGene_6146;Apis_mellifera_newGene_6778;Apis_mellifera_newGene_6905;GB48934;Apis_mellifera_newGene_6406;GB54554;GB48…	trans;trans;trans;trans;trans;trans;trans;trans;trans;trans;trans;trans;trans;trans;trans;trans;trans;trans;trans;trans;trans;trans;trans;trans;trans;trans;trans;trans;trans;trans;trans;trans;trans;trans;trans;trans;trans;trans;trans;trans;trans;trans;trans;trans;trans;trans;trans;trans;trans;trans;trans;trans;trans;trans;trans;trans;trans;trans;trans;trans;trans;trans;trans;cis;trans;trans	1.27618e-05	-5.45552	down
MSTRG.21307.2	GB49440;GB49810;Apis_mellifera_newGene_5514;GB50340;GB44164;GB55284;GB42011;GB43311;Apis_mellifera_newGene_2929;GB45913;GB55110;GB54948;GB42363;GB43085;GB49183;GB42355;GB52775;GB45264;GB52926;GB47131;GB54352;GB43940;GB52360;GB52312;GB43563;Apis_mellifera_newGene_3177;GB45906;GB52680;GB44937;GB53018;Apis_mellifera_newGene_137;GB46178;GB48819;GB47821;GB54947;GB45314;GB51884;GB46326;Apis_mellifera_n…	trans;trans;trans;trans;trans;trans;trans;trans;trans;trans;trans;trans;trans;trans;trans;trans;trans;trans;trans;trans;trans;trans;trans;trans;trans;trans;trans;trans;trans;trans;trans;trans;trans;trans;trans;trans;trans;trans;trans;trans;trans;trans;trans;trans;trans;trans;trans;trans;trans;trans;trans;trans;trans;trans;trans;trans;trans;trans;trans;trans;trans;trans;trans;trans;trans;trans;tra…	0.00406654	-4.26678	down
MSTRG.21385.1	Apis_mellifera_newGene_2728;GB41087;Apis_mellifera_newGene_7094;GB46304;GB55135;Apis_mellifera_newGene_6157;Apis_mellifera_newGene_6812;Apis_mellifera_newGene_622;Apis_mellifera_newGene_7151;Apis_mellifera_newGene_1093;Apis_mellifera_newGene_3866;Apis_mellifera_newGene_6143;GB50341;GB44391;GB50735;Apis_mellifera_newGene_6429;GB40323;GB47523;GB44231;Apis_mellifera_newGene_6327;Apis_mellifera_newGe…	trans;trans;trans;trans;trans;trans;trans;trans;trans;trans;trans;trans;trans;trans;trans;trans;trans;trans;trans;trans;trans;trans;trans;trans;trans;trans;trans;trans;trans;trans;trans;trans;trans;trans;trans;trans;trans;trans;trans;trans;trans;trans;trans;trans;trans;trans;trans;trans;trans;trans;trans;trans;trans;trans;trans;trans;trans;trans;trans;trans;trans;trans;trans;trans;trans;trans;tra…	0.00179945	-4.64051	down
MSTRG.21999.1	GB44907;GB44412;GB40123;GB45378;Apis_mellifera_newGene_4636;GB53346;GB55642;GB41870;GB40493;GB43583;GB42219;GB43110;GB52146;GB51126;GB44161;GB54981;GB43851;GB55630;Apis_mellifera_newGene_7504;Apis_mellifera_newGene_1190;GB48178;GB50509;GB44301;GB52145;GB48446;GB42704;Apis_mellifera_newGene_6311;GB46522;GB49234;GB51313;GB43921;GB50473;GB44721;GB48843;GB42807;GB42782;GB40548;GB44823;GB50934;GB50429…	trans;trans;trans;trans;trans;trans;trans;trans;trans;trans;trans;trans;trans;trans;trans;trans;trans;trans;trans;trans;trans;trans;trans;trans;trans;trans;trans;trans;trans;trans;trans;trans;trans;trans;trans;trans;trans;trans;trans;trans;trans;trans;trans;trans;trans;trans;trans;cis;trans;trans;trans;trans;trans;trans;trans;trans;trans;trans;trans;trans;trans;trans;trans;trans;trans;trans;trans…	0.00381759	3.56046	up
MSTRG.22074.1	GB46643;GB41556;Apis_mellifera_newGene_1403;Apis_mellifera_newGene_5071;GB52814;Apis_mellifera_newGene_6754;Apis_mellifera_newGene_6248;Apis_mellifera_newGene_1349;GB53758;Apis_mellifera_newGene_6004;GB54864;GB47799;GB51194;Apis_mellifera_newGene_2252;Apis_mellifera_newGene_167;Apis_mellifera_newGene_6856;Apis_mellifera_newGene_7809;GB51338;GB42992;GB43693;GB53967;Apis_mellifera_newGene_729;GB517…	trans;trans;trans;trans;trans;trans;trans;trans;trans;trans;trans;trans;trans;trans;trans;trans;trans;trans;trans;trans;trans;trans;trans;trans;trans;trans;trans;trans;trans;trans;trans;trans;trans;trans;trans;trans;trans;trans;trans;trans;trans;trans;trans;trans;trans;trans;trans;trans;trans;trans;trans;trans;trans;trans;trans;trans;trans;trans;trans;trans;trans;trans;trans;trans;trans;trans;tra…	0.00778065	1.96111	up
MSTRG.2214.1	GB45494;GB53963;Apis_mellifera_newGene_1403;GB52814;GB53209;GB43394;GB50609;GB51648;GB44493;GB45964;Apis_mellifera_newGene_5250;GB47892;Apis_mellifera_newGene_188;GB40381;GB42609;GB49792;GB40866;GB51727;GB48086;GB49811;GB53087;GB52008;GB53588;GB44022;GB45135;GB50141;GB52831;Apis_mellifera_newGene_6727;GB50946;GB40139;GB50858;GB49277;GB53032;GB53534;GB52345;GB54154;GB52360;GB47740;GB54270;GB46820;…	trans;cis;trans;trans;trans;trans;trans;trans;trans;trans;cis;trans;trans;trans;trans;trans;trans;trans;trans;trans;trans;trans;trans;trans;trans;trans;trans;trans;trans;trans;trans;trans;trans;trans;trans;trans;trans;trans;trans;trans;trans;cis;trans;trans;trans;trans;trans;trans;trans;trans;trans;trans;cis;trans;trans;trans;trans;cis;trans;trans;trans;trans;trans;trans;trans;cis;cis;trans;trans…	0.00019943	4.17049	up
MSTRG.271.1	GB48796;GB46229;Apis_mellifera_newGene_3185;Apis_mellifera_newGene_1192;GB51870;GB43025;Apis_mellifera_newGene_2692;Apis_mellifera_newGene_1812;GB42575;GB52440;GB53941;GB52333;GB47860;GB52706;Apis_mellifera_newGene_3498;GB40295;GB47506;GB47572;GB54414;GB54472;GB52272;GB52666;GB53233;GB51924;GB50484;GB43003;GB49266;GB44561;Apis_mellifera_newGene_5250;GB53786;GB47938;Apis_mellifera_newGene_7213;Api…	trans;trans;trans;trans;trans;trans;trans;trans;trans;trans;trans;trans;trans;trans;trans;trans;trans;trans;trans;trans;trans;trans;trans;trans;trans;trans;trans;trans;trans;trans;trans;trans;trans;trans;trans;cis;trans;trans;trans;trans;trans;trans;trans;cis;cis;trans;trans;trans;trans;trans;cis;both;trans;trans;trans;trans;cis;trans;trans;trans;trans;cis;trans;trans;trans;cis;trans;trans;trans;…	0.000204485	-2.49051	down
MSTRG.2721.1	GB48796;GB53585;Apis_mellifera_newGene_4899;Apis_mellifera_newGene_1592;GB51870;Apis_mellifera_newGene_7451;Apis_mellifera_newGene_7585;GB55179;Apis_mellifera_newGene_502;Apis_mellifera_newGene_6171;Apis_mellifera_newGene_1813;GB42620;Apis_mellifera_newGene_7163;GB51932;GB47157;Apis_mellifera_newGene_293;GB47780;GB53584;GB47619;Apis_mellifera_newGene_2438;GB54825;GB53233;Apis_mellifera_newGene_22…	trans;trans;trans;trans;trans;trans;trans;trans;trans;trans;trans;trans;trans;trans;trans;trans;trans;trans;trans;trans;trans;trans;trans;trans;trans;trans;trans;trans;trans;trans;trans;trans;trans;trans;trans;trans;trans;trans;trans;trans;trans;trans;trans;trans;trans;trans;trans;trans;trans;trans;trans;trans;trans;trans;trans;trans;trans;trans;cis;trans;trans;trans;trans;trans;trans;trans;trans…	0.00133897	-2.493	down
MSTRG.2723.2	Apis_mellifera_newGene_2438;GB54825;GB53233;GB47619;GB53584;GB42124;Apis_mellifera_newGene_2788;Apis_mellifera_newGene_4175;Apis_mellifera_newGene_2841;GB50088;Apis_mellifera_newGene_544;Apis_mellifera_newGene_2249;Apis_mellifera_newGene_5759;GB48831;GB55179;Apis_mellifera_newGene_502;Apis_mellifera_newGene_6171;Apis_mellifera_newGene_1813;Apis_mellifera_newGene_4899;Apis_mellifera_newGene_1592;A…	trans;trans;trans;trans;trans;trans;trans;trans;trans;trans;trans;trans;trans;trans;trans;trans;trans;trans;trans;trans;trans;trans;trans;trans;trans;trans;trans;trans;trans;trans;trans;trans;trans;trans;trans;trans;trans;trans;trans;trans;trans;trans;trans;trans;trans;trans;cis;trans;trans;trans;trans;trans;trans;trans;trans;trans;trans;trans;trans;trans;trans;trans;trans;trans;trans;trans;trans…	0.000341236	-4.86779	down
MSTRG.2877.1	GB50946;Apis_mellifera_newGene_6727;GB49277;GB40139;GB50858;GB52345;GB53534;GB54154;GB46283;GB50141;Apis_mellifera_newGene_5510;GB45135;GB44022;GB49184;GB52522;GB55840;GB43171;Apis_mellifera_newGene_188;GB47892;GB40381;GB52526;GB51727;GB40866;GB49792;GB52008;GB53355;GB48086;GB49811;GB53087;Apis_mellifera_newGene_5504;Apis_mellifera_newGene_6405;Apis_mellifera_newGene_5512;GB52814;GB49981;Apis_mel…	trans;trans;trans;trans;trans;trans;trans;trans;trans;trans;cis;trans;trans;trans;both;trans;trans;trans;trans;trans;cis;trans;trans;trans;trans;trans;trans;trans;trans;cis;trans;cis;trans;trans;trans;trans;trans;cis;trans;trans;trans;trans;cis;trans;trans;trans;trans;trans;trans;trans;trans;cis;trans;trans;trans;trans;trans;trans;trans;trans;trans;trans;trans;trans;trans;trans;cis;trans;trans;tr…	0.00933866	2.97863	up
MSTRG.3510.1	GB47385;GB52357;GB49539;GB50374;GB46311;GB44253;Apis_mellifera_newGene_7016;Apis_mellifera_newGene_1952;Apis_mellifera_newGene_2309;Apis_mellifera_newGene_2571;GB48691;Apis_mellifera_newGene_6809;Apis_mellifera_newGene_6949;GB52955;Apis_mellifera_newGene_5721;GB46053;GB42408;Apis_mellifera_newGene_2668;GB54084;GB48870;GB42117;GB49960;Apis_mellifera_newGene_7077;GB55380;GB51155;GB52361;GB40867;GB4…	trans;trans;trans;trans;trans;trans;trans;trans;trans;trans;trans;trans;trans;trans;trans;trans;trans;trans;trans;trans;trans;trans;trans;trans;both;trans;trans;trans;trans;trans;trans;trans;trans;trans;trans;trans;trans;trans;trans;trans;trans;trans;trans;trans;trans;trans;trans;trans;trans;trans;trans;trans;trans;trans;trans;trans;trans;trans;trans;cis;trans;trans;trans;trans;trans;trans;trans;…	0.00369269	3.80382	up
MSTRG.3762.7	Apis_mellifera_newGene_7158;GB46155;Apis_mellifera_newGene_1820;GB41006;GB47861;GB49431;GB44924;Apis_mellifera_newGene_2691;GB48109;Apis_mellifera_newGene_6993;Apis_mellifera_newGene_2593;Apis_mellifera_newGene_3032;GB52240;GB47078;GB47382;GB45485;GB47507;Apis_mellifera_newGene_6657;GB41322;GB40464;GB48245;GB47272;GB42451;Apis_mellifera_newGene_542;Apis_mellifera_newGene_4242;Apis_mellifera_newGe…	trans;trans;trans;trans;trans;trans;trans;trans;trans;trans;trans;trans;trans;trans;trans;trans;trans;trans;trans;trans;trans;trans;trans;trans;trans;trans;trans;trans;cis;trans;trans;trans;trans;trans;trans;trans;cis;trans;trans;trans;trans;trans;trans;trans;trans;trans;trans;trans;trans;trans;trans;trans;trans;trans;trans;trans;trans;trans;trans;trans;trans;trans;trans;trans;trans;trans;cis;tra…	1.29447e-05	-5.65047	down
MSTRG.4345.11	GB43298;GB45173;GB45162;GB54154;GB49041;GB45166;Apis_mellifera_newGene_6390;GB45001;GB53032;GB40201;GB44022;GB41317;Apis_mellifera_newGene_5520;GB52831;GB45000;GB45172;Apis_mellifera_newGene_188;GB45964;GB49811;GB48086;Apis_mellifera_newGene_5980;GB40866;GB47796;GB49792;Apis_mellifera_newGene_7254;GB44151;GB45175;GB40375;GB44995;GB51648;GB47473;GB53209;GB43394;GB53018;Apis_mellifera_newGene_5995;…	trans;cis;cis;trans;trans;cis;trans;cis;trans;trans;trans;trans;trans;trans;cis;cis;trans;trans;trans;trans;cis;trans;trans;trans;trans;trans;cis;trans;cis;trans;trans;trans;trans;trans;trans;trans;trans;trans;cis;trans;trans;trans;trans;trans;trans;trans;trans;trans;trans;trans;trans;cis;trans;trans;trans;trans;cis;trans;trans;trans;trans;trans;trans;trans;cis;cis;trans;trans;trans;trans;cis;tra…	0.00107526	3.38739	up
MSTRG.4345.13	GB42912;Apis_mellifera_newGene_6597;GB42582;GB52097;Apis_mellifera_newGene_6923;Apis_mellifera_newGene_5656;Apis_mellifera_newGene_3122;Apis_mellifera_newGene_7637;GB55798;GB49117;GB54075;GB50572;GB47413;Apis_mellifera_newGene_525;GB55670;Apis_mellifera_newGene_5357;Apis_mellifera_newGene_6260;GB43585;GB54566;GB43956;Apis_mellifera_newGene_1985;GB50706;GB49262;GB42296;GB49144;GB53433;Apis_mellife…	trans;trans;trans;trans;trans;trans;trans;trans;trans;trans;trans;trans;trans;trans;trans;trans;trans;trans;trans;trans;trans;trans;trans;trans;trans;trans;trans;trans;trans;trans;trans;trans;trans;trans;trans;trans;trans;trans;trans;trans;cis;trans;trans;trans;trans;trans;trans;trans;trans;trans;trans;cis;trans;trans;trans;trans;trans;trans;trans;trans;trans;trans;trans;trans;trans;trans;trans;t…	0.000201709	2.70365	up
MSTRG.4454.16	Apis_mellifera_newGene_2059;Apis_mellifera_newGene_5981;GB44955;GB49261;Apis_mellifera_newGene_820;Apis_mellifera_newGene_6025;Apis_mellifera_newGene_431;GB42470;GB44947;GB42209;GB50140;Apis_mellifera_newGene_432;GB44403;GB40461;GB45202;Apis_mellifera_newGene_7577;GB46256;GB40097;GB47843;GB44954;GB44957;Apis_mellifera_newGene_747;Apis_mellifera_newGene_6697;Apis_mellifera_newGene_4951;GB49457;Api…	trans;trans;cis;trans;trans;cis;trans;trans;cis;trans;trans;trans;trans;trans;cis;trans;trans;trans;trans;cis;both;trans;trans;trans;trans;trans;trans;trans;trans;trans;trans;cis;trans;cis;trans;trans;trans;cis;trans;trans;trans;trans;cis;trans;trans;trans;trans;trans;trans;trans;trans;cis;cis;trans;trans;trans;cis;trans;trans;trans;cis;trans;trans;trans;trans;cis;trans;cis;trans;cis;cis;cis;cis;…	0.00022765	4.51069	up
MSTRG.4461.2	GB46081;Apis_mellifera_newGene_700;GB48275;Apis_mellifera_newGene_151;GB52808;GB49103;GB54349;GB40602;GB48045;GB55750;GB42010;GB40135;GB53790;GB42631;GB40011;Apis_mellifera_newGene_389;GB48363;GB43059;GB47624;GB44056;Apis_mellifera_newGene_6494;GB40121;GB45202;GB53319;GB42369;GB47087;Apis_mellifera_newGene_4688;Apis_mellifera_newGene_1736;Apis_mellifera_newGene_6025;GB42139;GB48285;GB46993;GB5525…	trans;trans;trans;trans;trans;trans;trans;trans;trans;trans;trans;trans;trans;trans;trans;trans;trans;trans;trans;trans;trans;trans;cis;trans;trans;trans;trans;trans;cis;trans;trans;trans;trans;trans;trans;trans;trans;trans;trans;trans;trans;trans;trans;trans;trans;trans;trans;trans;trans;trans;trans;trans;trans;trans;trans;cis;trans;trans;trans;trans;trans;cis;trans;trans;cis;trans;trans;trans;t…	0.00344769	3.21925	up
MSTRG.5085.1	GB41930;GB52492;GB55244;GB41638;GB45278;GB55335;GB48240;GB52005;Apis_mellifera_newGene_6190;GB55137;Apis_mellifera_newGene_6091;GB50806;GB43986;GB55140;GB55127;Apis_mellifera_newGene_3177;Apis_mellifera_newGene_2510;GB52680;GB48801;GB54352;GB44366;GB52926;GB53346;GB55237;GB52890;GB55138;GB43768;GB55239;Apis_mellifera_newGene_1104;GB55246;GB55839;GB55238;Apis_mellifera_newGene_5751;Apis_mellifera_…	trans;trans;cis;trans;trans;trans;trans;trans;cis;cis;trans;trans;trans;cis;trans;trans;trans;trans;trans;trans;trans;trans;trans;cis;trans;cis;trans;cis;trans;cis;trans;cis;trans;trans;cis;trans;cis;cis;trans;trans;trans;cis;cis;trans;trans;trans;trans;trans;trans;trans;trans;trans;trans;trans;trans;trans;cis;trans;trans;cis;trans;trans;trans;trans;cis;trans;trans;trans;trans;cis;trans;trans;cis…	0.000918813	4.1772	up
MSTRG.5093.1	GB52344;GB55241;GB45448;GB55139;Apis_mellifera_newGene_6202;GB55128;GB55245;GB41314;GB49297;GB55250;GB55247;GB55839;GB51730;GB48819;GB55251;GB55238;GB55239;GB55246;Apis_mellifera_newGene_1734;Apis_mellifera_newGene_4636;GB55136;GB46326;GB55138;GB53344;GB53324;GB52940;GB52360;GB47131;GB54352;GB52926;GB44366;GB52591;GB55127;GB55140;GB55137;Apis_mellifera_newGene_4344;Apis_mellifera_newGene_3177;GB5…	trans;cis;trans;cis;cis;trans;cis;trans;trans;cis;cis;trans;trans;trans;cis;cis;cis;cis;trans;trans;cis;trans;cis;trans;trans;trans;trans;trans;trans;trans;trans;trans;trans;cis;cis;trans;trans;trans;trans;trans;trans;trans;trans;trans;cis;trans;trans;trans;trans;trans;trans;trans;cis;trans;cis;cis;trans;trans;cis;trans;cis;trans;trans;trans;trans;trans;trans;trans;trans;cis;cis;trans;trans;trans…	0.000329609	4.31249	up
MSTRG.5294.1	GB45521;Apis_mellifera_newGene_5629;GB52814;Apis_mellifera_newGene_6754;Apis_mellifera_newGene_1403;GB45494;GB50609;GB50250;GB49983;GB52022;GB55830;GB53530;GB42609;GB51727;GB40866;GB53355;GB40351;GB44170;GB40646;GB53588;GB41417;GB55802;GB40663;GB44022;GB47677;GB50946;GB46665;GB50858;GB40139;GB49856;GB48794;GB52345;GB53534;GB48668;GB53599;GB50301;GB53591;GB50374;Apis_mellifera_newGene_1952;GB41088…	trans;trans;trans;trans;trans;trans;trans;trans;trans;trans;trans;trans;trans;trans;trans;trans;trans;trans;trans;trans;trans;trans;cis;trans;trans;trans;trans;trans;trans;trans;trans;trans;trans;trans;trans;trans;trans;trans;trans;trans;trans;trans;trans;trans;trans;trans;trans;trans;trans;trans;trans;trans;trans;trans;trans;trans;trans;cis;trans;trans;trans;cis;trans;trans;trans;trans;trans;tra…	0.00016696	3.72396	up
MSTRG.5339.3	GB45438;GB55993;GB45176;GB42599;GB47412;GB43498;GB47956;GB49021;GB53427;GB41627;GB47398;GB43518;GB49278;GB55608;GB54419;Apis_mellifera_newGene_5589;GB54754;GB40144;GB43850;Apis_mellifera_newGene_6308;GB43775;GB42337;GB50989;GB44446;GB53097;GB41220;Apis_mellifera_newGene_5363;Apis_mellifera_newGene_6309;GB43075;GB50320;GB47868;GB50010;GB46515;GB55041;GB47906;GB54949;GB52467;Apis_mellifera_newGene_…	trans;trans;trans;trans;trans;trans;trans;trans;trans;trans;trans;trans;trans;trans;trans;trans;trans;trans;trans;cis;trans;trans;trans;trans;trans;trans;trans;cis;trans;trans;trans;trans;trans;trans;trans;trans;trans;trans;trans;trans;trans;trans;trans;cis;trans;trans;trans;trans;trans;trans;trans;trans;trans;trans;trans;trans;trans;trans;trans;trans;trans;trans;trans;trans;trans;trans;trans;tra…	0.000172024	3.99192	up
MSTRG.5339.6	GB56001;GB47781;GB42206;GB48077;GB53610;Apis_mellifera_newGene_943;Apis_mellifera_newGene_5834;Apis_mellifera_newGene_5751;Apis_mellifera_newGene_6303;Apis_mellifera_newGene_5989;GB50999;GB43250;GB52996;GB40648;GB43957;Apis_mellifera_newGene_1104;GB42587;Apis_mellifera_newGene_2069;Apis_mellifera_newGene_6301;GB55136;GB51261;GB53182;GB40678;Apis_mellifera_newGene_6307;Apis_mellifera_newGene_6306;…	trans;trans;trans;trans;trans;trans;trans;trans;cis;trans;trans;trans;trans;cis;trans;trans;trans;trans;cis;trans;trans;trans;cis;cis;cis;trans;cis;trans;cis;trans;cis;trans;trans;trans;trans;cis;trans;trans;trans;cis;trans;trans;trans;trans;trans;trans;trans;trans;trans;cis;cis;trans;trans;trans;cis;trans;trans;trans;cis	0.00458906	4.28442	up
MSTRG.5428.1	GB42337;GB50124;GB54352;GB47131;GB45911;GB40122;GB45264;GB42212;GB52926;GB44366;Apis_mellifera_newGene_6651;GB55127;Apis_mellifera_newGene_6091;GB52591;GB54443;GB42296;GB55137;GB45906;GB55197;GB40703;GB48149;GB46774;GB49117;GB50592;GB50762;GB42297;GB44038;GB50989;GB49183;GB52510;GB45913;GB42336;GB52344;GB40604;GB47791;GB45448;GB55128;GB42347;GB47412;GB43694;GB41657;GB50732;GB53822;GB52493;GB51730…	trans;trans;trans;trans;trans;trans;trans;trans;trans;trans;trans;trans;trans;trans;trans;trans;trans;trans;trans;cis;trans;trans;trans;trans;trans;trans;trans;trans;trans;trans;trans;trans;trans;cis;trans;trans;trans;trans;trans;trans;trans;trans;trans;trans;trans;trans;trans;trans;trans;trans;trans;trans;cis;trans;trans;trans;trans;trans;trans;cis;trans;trans;trans;trans;trans;trans;trans;trans…	0.000711952	2.74308	up
MSTRG.5991.2	GB55078;GB53412;GB42469;Apis_mellifera_newGene_5548;Apis_mellifera_newGene_1687;Apis_mellifera_newGene_935;GB55445;Apis_mellifera_newGene_7220;GB42475;GB42102;Apis_mellifera_newGene_2492;GB49216;Apis_mellifera_newGene_5603;Apis_mellifera_newGene_5114;Apis_mellifera_newGene_5312;Apis_mellifera_newGene_3671;Apis_mellifera_newGene_4051;Apis_mellifera_newGene_2667;Apis_mellifera_newGene_695;Apis_mell…	cis;trans;trans;trans;trans;trans;trans;trans;trans;trans;trans;trans;trans;trans;trans;trans;trans;trans;trans;trans;trans;trans;trans;cis;trans;trans;trans;cis;trans;trans;trans;trans;trans;trans;trans;trans;trans;trans;trans;trans;trans;trans;trans;trans;trans;trans;trans;trans;trans;trans;trans;trans;trans;trans;trans;trans;trans;trans;both;trans;trans;trans;trans;trans;trans;trans;trans;tran…	0.00369269	-4.42524	down
MSTRG.6209.11	GB44852;GB47702;Apis_mellifera_newGene_1746;GB52119;GB53452;GB44051;GB43002;Apis_mellifera_newGene_1449;GB53279;GB43626;Apis_mellifera_newGene_6288;Apis_mellifera_newGene_6547;GB45642;GB48060;Apis_mellifera_newGene_822;Apis_mellifera_newGene_828;GB45168;GB47822;GB45840;GB52130;GB45995;Apis_mellifera_newGene_3064;GB51355;GB51216;GB53680;GB51758;GB46783;GB46791;Apis_mellifera_newGene_7818;GB43610;G…	trans;trans;trans;trans;trans;trans;trans;trans;trans;trans;trans;trans;trans;trans;trans;trans;trans;trans;trans;trans;trans;trans;trans;trans;trans;trans;trans;trans;trans;trans;trans;trans;trans;trans;trans;trans;trans;trans;trans;trans;trans;trans;trans;trans;trans;trans;trans;trans;trans;trans;trans;trans;trans;trans;trans;trans;trans;cis;trans;trans;trans;trans;trans;trans;trans;trans;trans…	0.00325273	-1.54714	down
MSTRG.6209.4	GB48831;GB47269;GB49919;GB52354;GB53786;GB47506;GB40664;GB52272;GB43020;GB50484;GB56011;GB52333;GB44692;GB48796;Apis_mellifera_newGene_7697;GB49920;GB49918;GB49259;Apis_mellifera_newGene_7818;GB43610;GB56008;GB51761;GB50682;Apis_mellifera_newGene_6740;GB48330;GB42531;GB43393;GB53645;GB41832;GB54778;GB51929;GB46019;GB43757;GB50954;GB47938;GB45621;GB50719;GB48060;GB47694;GB47101;GB45168;GB56009;GB4…	trans;trans;cis;trans;trans;trans;trans;trans;trans;trans;trans;trans;trans;trans;trans;cis;cis;trans;trans;trans;trans;trans;trans;trans;trans;trans;trans;trans;trans;trans;trans;trans;trans;trans;trans;trans;trans;trans;trans;trans;trans;trans;trans;trans;trans;trans;trans;trans;trans;trans;trans;trans;trans;trans;trans;trans;trans;cis;trans;cis;trans;trans;trans;trans;trans;trans	0.00967523	-1.43654	down
MSTRG.6294.2	GB50079;Apis_mellifera_newGene_7439;GB55110;GB54948;GB49810;GB52400;Apis_mellifera_newGene_2522;GB46588;GB50487;GB42901;GB41518;GB45161;GB49443;Apis_mellifera_newGene_1701;GB40667;GB43331;GB52597;GB54155;GB41278;GB41542;GB50110;GB54292;GB42033;Apis_mellifera_newGene_1886;Apis_mellifera_newGene_6358;Apis_mellifera_newGene_6687;GB51754;GB53344;GB45249;GB46326;GB45497;GB52418;Apis_mellifera_newGene_…	trans;trans;trans;trans;trans;trans;trans;trans;trans;trans;trans;trans;trans;trans;trans;trans;trans;trans;trans;cis;trans;trans;trans;trans;trans;cis;trans;trans;trans;trans;trans;trans;trans;trans;trans;trans;trans;trans;trans;trans;trans;trans;trans;trans;trans;trans;trans;cis;trans;trans;trans;trans;trans;trans;cis;trans;trans;trans;trans;trans;trans;trans;trans;trans;trans;trans;trans;trans…	0.000202019	4.95111	up
MSTRG.6312.1	GB52590;GB40325;GB54179;GB53771;Apis_mellifera_newGene_6697;GB44957;GB44466;GB43619;GB52425;GB49457;GB41027;GB49261;GB47288;GB42164;GB47475;Apis_mellifera_newGene_7127;GB44124;GB51328;GB46525;GB40085;GB45909;Apis_mellifera_newGene_7729;GB47711;GB50275;GB44711;GB44952;GB54946;GB54524;GB45910;GB53120;GB53590;GB50608;GB54484;GB52857;GB41170;GB45495;GB41626;GB55679;GB45891;GB47225;GB42435;GB47821;Api…	trans;trans;trans;trans;cis;trans;trans;trans;trans;trans;trans;trans;trans;trans;trans;trans;trans;trans;trans;trans;trans;trans;trans;trans;trans;trans;trans;trans;trans;trans;trans;trans;trans;trans;trans;trans;trans;trans;trans;trans;trans;trans;trans;trans;trans;trans;trans;trans;trans;cis;cis;trans;trans;trans;trans;trans;trans;trans;cis;trans;trans;trans;trans;trans;trans;trans;trans;trans…	0.00682643	3.21369	up
MSTRG.6325.1	GB47792;Apis_mellifera_newGene_5473;Apis_mellifera_newGene_2845;GB52169;GB43775;Apis_mellifera_newGene_1312;GB40814;Apis_mellifera_newGene_448;GB51793;Apis_mellifera_newGene_1130;Apis_mellifera_newGene_6502;Apis_mellifera_newGene_4354;Apis_mellifera_newGene_648;GB50989;Apis_mellifera_newGene_5965;GB40914;GB44446;GB53097;GB41220;GB43075;GB52969;Apis_mellifera_newGene_2939;GB54070;GB54613;GB55993;A…	trans;trans;trans;trans;trans;trans;trans;trans;trans;trans;trans;trans;trans;trans;trans;trans;trans;trans;trans;trans;trans;trans;trans;trans;trans;trans;trans;trans;trans;trans;trans;trans;trans;trans;trans;trans;trans;trans;trans;trans;trans;trans;trans;trans;trans;trans;trans;cis;trans;trans;trans;trans;trans;trans;trans;trans;trans;trans;trans;trans;trans;trans;trans;trans;trans;trans;trans…	0.00604306	4.1394	up
MSTRG.6469.1	GB44711;GB40190;GB55037;GB48217;Apis_mellifera_newGene_188;GB41108;GB48262;Apis_mellifera_newGene_7729;GB48268;Apis_mellifera_newGene_7254;GB44860;Apis_mellifera_newGene_3082;GB55678;GB47796;GB44151;Apis_mellifera_newGene_149;GB44007;GB55679;Apis_mellifera_newGene_1530;GB52857;GB47951;GB40375;GB46842;GB44727;GB51648;GB48263;GB43394;GB47473;GB53120;Apis_mellifera_newGene_288;GB49457;GB41613;GB4329…	trans;trans;trans;cis;trans;trans;cis;trans;cis;trans;trans;trans;trans;trans;trans;trans;trans;trans;trans;trans;trans;trans;trans;trans;trans;cis;trans;trans;trans;trans;trans;trans;trans;cis;trans;trans;trans;trans;trans;trans;cis;trans;trans;trans;cis;trans;cis;trans;trans;trans;trans;trans;trans;trans;trans;trans;trans;trans;cis;trans;trans;trans;cis;trans;cis;trans;trans;trans;cis;cis;trans…	0.00950036	4.04146	up
MSTRG.6743.1	GB52344;GB55004;GB41314;Apis_mellifera_newGene_6836;GB48819;Apis_mellifera_newGene_1734;GB53467;GB53018;Apis_mellifera_newGene_137;Apis_mellifera_newGene_4636;GB46326;GB52360;GB52940;GB53324;GB43940;GB54352;Apis_mellifera_newGene_6837;GB47131;GB52926;GB44366;Apis_mellifera_newGene_4344;GB45906;GB52680;GB53870;Apis_mellifera_newGene_3177;GB43563;GB52312;GB55284;Apis_mellifera_newGene_5514;GB49810;…	trans;trans;trans;cis;trans;trans;trans;trans;trans;trans;trans;trans;trans;trans;trans;trans;cis;trans;trans;trans;trans;trans;trans;cis;trans;trans;trans;trans;trans;trans;trans;trans;trans;trans;trans;trans;cis;trans;trans;trans;trans;trans;cis;trans;trans;trans;trans;trans;trans;cis;trans;trans;trans;trans;trans;trans;trans;trans;trans;trans;trans;trans;trans;trans;trans;trans;trans;trans;tra…	0.00121993	-2.80042	down
MSTRG.6911.1	GB43794;GB48478;Apis_mellifera_newGene_7448;GB55802;GB53588;GB40699;GB41417;Apis_mellifera_newGene_7084;Apis_mellifera_newGene_2402;GB42851;GB54470;Apis_mellifera_newGene_5660;GB54803;GB47487;Apis_mellifera_newGene_7831;GB49516;GB54132;GB49474;Apis_mellifera_newGene_947;GB55334;GB50946;GB48129;GB40821;Apis_mellifera_newGene_6234;Apis_mellifera_newGene_2920;Apis_mellifera_newGene_134;Apis_mellifer…	trans;trans;trans;trans;trans;trans;trans;trans;trans;trans;trans;trans;trans;trans;trans;trans;both;trans;trans;trans;trans;trans;trans;trans;trans;trans;trans;trans;trans;trans;trans;trans;trans;trans;trans;trans;trans;trans;trans;trans;trans;trans;trans;trans;trans;trans;trans;trans;trans;trans;trans;trans;trans;trans;trans;trans;trans;trans;trans;trans;trans;trans;trans;trans;trans;trans;tran…	0.00723755	1.79133	up
MSTRG.7076.1	GB47165;GB40117;GB44711;GB50730;GB54946;GB44952;GB50857;GB52765;GB54218;GB50275;GB52326;GB46640;GB46569;GB40085;GB54136;GB45909;Apis_mellifera_newGene_1471;GB49791;GB54017;GB48353;GB41626;GB49790;GB53652;GB45912;GB50608;GB52763;GB41170;GB47505;GB45495;GB40135;GB52767;GB53590;Apis_mellifera_newGene_7456;GB40976;GB45910;GB54524;GB48363;GB48714;GB52425;Apis_mellifera_newGene_6926;GB40587;GB44056;GB4…	trans;trans;trans;trans;trans;trans;trans;cis;trans;trans;trans;trans;trans;trans;trans;trans;trans;trans;trans;trans;trans;trans;trans;trans;trans;cis;trans;trans;trans;trans;cis;trans;trans;trans;trans;trans;trans;trans;trans;cis;trans;trans;trans;trans;trans;trans;trans;trans;trans;trans;trans;cis;trans;trans;trans;cis;trans;trans;trans;trans;trans;trans;trans;trans;trans;trans;trans;trans;tra…	0.00197382	3.86819	up
MSTRG.7398.4	GB42435;GB46626;GB47225;GB45891;Apis_mellifera_newGene_6781;Apis_mellifera_newGene_3890;Apis_mellifera_newGene_6456;GB45745;GB44188;GB41741;GB43786;GB45332;GB50443;GB49118;GB53597;GB43781;GB47890;GB49121;GB41986;GB48651;GB55245;Apis_mellifera_newGene_7037;GB44249;Apis_mellifera_newGene_251;GB50055;GB47485;GB49846;GB52325;GB49467;Apis_mellifera_newGene_2607;GB53774;GB40037;Apis_mellifera_newGene_6…	trans;trans;trans;trans;trans;trans;trans;trans;trans;trans;cis;trans;trans;trans;trans;cis;trans;trans;trans;trans;trans;both;trans;trans;trans;trans;trans;trans;trans;trans;trans;trans;trans;trans;trans;trans;trans;trans;cis;trans;trans;trans;cis;trans;trans;trans;trans;trans;trans;trans;trans;trans;trans;trans;trans;trans;trans;trans;trans;trans;trans;trans;trans;trans;trans;trans;trans;cis;tr…	5.04243e-06	5.68157	up
MSTRG.7893.1	Apis_mellifera_newGene_3477;GB47935;GB43291;Apis_mellifera_newGene_5838;GB53120;GB40608;GB44007;GB54241;Apis_mellifera_newGene_1530;Apis_mellifera_newGene_5597;Apis_mellifera_newGene_2699;GB52857;GB46842;GB40375;Apis_mellifera_newGene_7181;GB43330;GB42610;Apis_mellifera_newGene_7729;Apis_mellifera_newGene_27;Apis_mellifera_newGene_3082;GB55678;GB44860;GB50794;Apis_mellifera_newGene_6120;GB40190;G…	trans;cis;trans;trans;trans;trans;trans;trans;trans;trans;trans;trans;trans;trans;cis;trans;trans;trans;trans;trans;trans;trans;trans;trans;trans;trans;trans;trans;trans;trans;trans;trans;trans;trans;trans;trans;trans;trans;trans;trans;trans;trans;trans;trans;trans;trans;trans;trans;trans;trans;trans;trans;trans;trans;trans;trans;cis;cis;trans;trans;trans;trans;trans;trans;trans;trans;cis;trans;t…	0.00718935	3.83895	up
MSTRG.8537.2	Apis_mellifera_newGene_7127;GB47475;GB47288;GB44408;GB40292;GB40297;GB49261;GB40291;GB44124;GB47491;GB40325;GB53771;GB42006;GB52590;Apis_mellifera_newGene_5353;GB53534;GB53547;GB43298;GB53277;GB43619;GB44466;GB40294;GB40587;GB44957;GB44493;GB42029;GB45910;GB54524;GB55606;GB50608;GB41170;Apis_mellifera_newGene_6405;GB48278;GB45909;GB40295;GB40085;GB40317;GB53087;GB54017;GB49675;GB49400;GB46525;GB4…	trans;trans;trans;trans;cis;cis;trans;cis;trans;trans;trans;trans;trans;trans;trans;trans;trans;trans;trans;trans;trans;cis;trans;trans;trans;trans;trans;trans;trans;trans;trans;trans;trans;trans;cis;trans;cis;trans;trans;trans;trans;trans;trans;trans;trans;trans;trans;trans;trans;trans;cis;cis;trans;trans;cis;trans;trans;trans;trans;trans;cis;cis;cis;trans;trans;trans;trans;trans;trans;trans;tra…	0.00309597	-3.55156	down
MSTRG.8608.1	GB45524;Apis_mellifera_newGene_7637;GB48149;GB49117;GB55798;GB51025;GB52097;GB54744;GB54321;GB50572;GB49262;GB40122;GB51180;Apis_mellifera_newGene_6492;GB43956;GB45240;Apis_mellifera_newGene_4632;GB54411;Apis_mellifera_newGene_2510;GB43418;GB50325;Apis_mellifera_newGene_2664;GB48887;Apis_mellifera_newGene_1149;GB45503;GB52493;GB44968;GB52524;GB53524;Apis_mellifera_newGene_880;GB46556;GB50833;GB48…	trans;trans;trans;trans;trans;trans;trans;trans;cis;trans;trans;trans;trans;trans;trans;trans;trans;trans;trans;trans;trans;trans;trans;trans;trans;trans;trans;trans;trans;trans;trans;trans;trans;trans;trans;trans;trans;trans;trans;trans;trans;trans;trans;trans;trans;trans;trans;trans;trans;trans;trans;trans;trans;trans;trans;trans;trans;trans;trans;trans;trans;trans;trans;trans;trans;trans;trans…	4.23852e-06	5.50748	up
MSTRG.9055.1	GB53525;GB50152;Apis_mellifera_newGene_6311;GB42704;GB50509;GB44301;GB44721;GB50473;GB47600;Apis_mellifera_newGene_3652;GB51313;GB46522;GB49234;Apis_mellifera_newGene_2745;GB54339;GB51677;GB50934;GB50429;Apis_mellifera_newGene_7529;GB56037;GB44823;GB40548;GB42807;GB42782;GB48843;GB50504;GB53428;Apis_mellifera_newGene_3603;GB50692;GB41823;GB55547;GB47740;GB55642;GB41870;GB50883;GB40123;GB44412;GB5…	trans;trans;trans;trans;trans;trans;trans;trans;trans;trans;trans;trans;trans;trans;trans;trans;trans;trans;cis;trans;trans;trans;trans;trans;trans;trans;trans;trans;trans;trans;trans;trans;trans;trans;trans;trans;trans;trans;trans;trans;trans;trans;trans;trans;trans;trans;trans;trans;trans;trans;trans;trans;trans;trans;trans;trans;trans;trans;trans;trans;trans;trans;trans;trans;trans;trans;trans…	0.000656665	4.6726	up
MSTRG.9107.7	Apis_mellifera_newGene_2807;Apis_mellifera_newGene_2819;GB44716;Apis_mellifera_newGene_1572;Apis_mellifera_newGene_4526;Apis_mellifera_newGene_6601;Apis_mellifera_newGene_7796;Apis_mellifera_newGene_7540;Apis_mellifera_newGene_7461;Apis_mellifera_newGene_581;GB44051;Apis_mellifera_newGene_1891;GB52119;GB52444;GB45460;Apis_mellifera_newGene_5730;Apis_mellifera_newGene_2690;Apis_mellifera_newGene_5…	trans;trans;trans;trans;trans;trans;trans;cis;trans;trans;trans;trans;trans;trans;trans;trans;trans;trans;trans;trans;trans;trans;trans;trans;trans;trans;trans;trans;trans;trans;trans;trans;trans;trans;trans;trans;trans;trans;trans;trans;trans;trans;trans;trans;trans;trans;trans;trans;trans;trans;trans;trans;trans;trans;trans;trans;trans;trans;trans;trans;trans;trans;trans;trans;trans;trans;trans…	7.08294e-05	-5.4148	down
MSTRG.9229.1	GB49121;GB41986;GB48651;GB55245;GB47890;GB53597;GB49118;GB44249;GB45891;GB47225;GB42435;GB45332;GB48819;GB41741;Apis_mellifera_newGene_6456;GB44188;GB45745;GB43880;GB42130;GB45496;GB45906;Apis_mellifera_newGene_7604;Apis_mellifera_newGene_2935;GB40138;GB53324;Apis_mellifera_newGene_6656;Apis_mellifera_newGene_4396;GB49183;GB42363;GB40037;Apis_mellifera_newGene_6375;GB55114;GB52325;GB50055;GB49846…	trans;trans;trans;trans;trans;trans;trans;trans;trans;trans;trans;trans;trans;trans;trans;trans;trans;trans;trans;trans;trans;cis;trans;trans;trans;trans;trans;trans;trans;trans;trans;cis;trans;trans;trans;trans;trans;trans;trans;trans;cis;trans;trans;trans;trans;trans;trans;trans;cis;trans;trans;trans;trans;trans;trans;trans;trans;trans;trans;trans;trans;trans;trans;trans;trans;trans;trans;trans…	1.72578e-05	5.40721	up
MSTRG.9454.3	Apis_mellifera_newGene_947;GB49474;Apis_mellifera_newGene_134;Apis_mellifera_newGene_6234;Apis_mellifera_newGene_2920;Apis_mellifera_newGene_2428;Apis_mellifera_newGene_3003;GB54892;GB41417;GB43794;GB55802;Apis_mellifera_newGene_2402;GB49516;Apis_mellifera_newGene_7831;GB54132;GB42992;Apis_mellifera_newGene_167;GB51194;GB40351;GB55065;Apis_mellifera_newGene_2684;Apis_mellifera_newGene_7273;Apis_m…	trans;trans;trans;trans;trans;trans;trans;trans;trans;trans;trans;trans;trans;trans;trans;trans;trans;trans;trans;trans;trans;trans;trans;trans;trans;trans;trans;trans;trans;trans;trans;trans;trans;trans;trans;trans;trans;trans;trans;trans;trans;trans;trans;trans;trans;trans;trans;trans;trans;trans;trans;trans;trans;trans;trans;trans;trans;trans;trans;trans;trans;trans;trans;trans;trans;trans;tra…	0.00707247	2.31334	up
MSTRG.9562.1	GB52467;Apis_mellifera_newGene_4310;GB52422;GB42209;GB52466;GB52420;GB42470;Apis_mellifera_newGene_431;GB52421;GB52831;Apis_mellifera_newGene_3060;GB49261;Apis_mellifera_newGene_2059;Apis_mellifera_newGene_5981;GB41613;GB43298;GB52430;Apis_mellifera_newGene_288;GB52425;GB54795;GB49457;Apis_mellifera_newGene_4951;Apis_mellifera_newGene_747;GB44957;GB43009;GB47843;GB52464;GB46256;GB40097;GB44403;Ap…	cis;trans;cis;trans;cis;cis;trans;trans;cis;trans;trans;trans;trans;trans;trans;trans;cis;trans;cis;trans;trans;trans;trans;trans;trans;trans;cis;trans;trans;trans;cis;trans;trans;trans;trans;trans;trans;trans;trans;trans;trans;trans;trans;trans;trans;cis;cis;cis;trans;trans;cis;trans;trans;trans;trans;cis;trans;trans;trans;trans;trans;trans;trans;trans;trans;trans;cis;trans;trans;trans;trans;tra…	0.00446632	3.90244	up
MSTRG.9645.18	Apis_mellifera_newGene_4049;GB53053;Apis_mellifera_newGene_162;GB40763;GB44995;Apis_mellifera_newGene_3222;Apis_mellifera_newGene_1835;GB47241;GB40040;Apis_mellifera_newGene_867;GB49981;GB45531;GB44254;GB54983;GB45137;GB42664;Apis_mellifera_newGene_698;GB45201;Apis_mellifera_newGene_185;Apis_mellifera_newGene_4346;Apis_mellifera_newGene_6959;Apis_mellifera_newGene_7684;GB41944;GB48421;Apis_mellif…	trans;trans;trans;trans;trans;trans;trans;trans;trans;trans;trans;trans;trans;trans;trans;trans;trans;trans;trans;trans;trans;trans;trans;trans;trans;trans;trans;trans;trans;trans;trans;trans;cis;cis;trans;trans;trans;trans;trans;trans;trans;trans;trans;trans;trans;trans;trans;trans;trans;trans;trans;trans;trans;trans;trans;trans;trans;trans;trans;trans;trans;trans;trans;trans;cis;trans;trans;tra…	0.00455449	3.71654	up
MSTRG.9645.5	GB52378;GB50857;GB46640;GB54218;GB47165;GB40117;GB50730;GB54946;GB44952;GB48353;GB40085;GB45909;Apis_mellifera_newGene_7729;GB49791;GB54017;GB50608;GB41170;GB45495;GB40135;GB49790;GB41626;GB52479;GB53652;GB45912;GB52356;GB52379;GB45910;GB54524;GB48363;GB48714;Apis_mellifera_newGene_7456;GB40976;GB55651;GB52385;GB40587;GB44056;GB49176;GB41867;GB52380;GB52425;GB52391;Apis_mellifera_newGene_266;GB52…	cis;trans;trans;trans;trans;trans;trans;trans;trans;trans;trans;trans;cis;trans;trans;trans;trans;trans;trans;trans;trans;cis;trans;trans;cis;cis;trans;trans;trans;trans;trans;trans;trans;cis;trans;trans;trans;trans;cis;trans;cis;trans;cis;trans;trans;trans;trans;trans;trans;trans;trans;trans;trans;trans;trans;trans;cis;trans;trans;trans;trans;trans;trans;trans;trans;trans;trans;trans;trans;trans…	3.5508e-05	4.12565	up
MSTRG.9770.1	GB45750;GB49183;GB42363;GB54948;GB55110;GB50079;GB40037;GB55284;GB46588;Apis_mellifera_newGene_6375;GB45161;GB52325;GB45032;GB47550;GB50055;GB49810;Apis_mellifera_newGene_2522;Apis_mellifera_newGene_1877;GB52400;GB49809;GB43880;GB43331;GB45906;GB45496;GB49443;GB49759;GB52312;GB40138;GB53324;GB52940;Apis_mellifera_newGene_6656;GB49756;GB49757;GB54155;GB46326;GB41276;Apis_mellifera_newGene_1886;GB5…	trans;trans;trans;trans;trans;trans;trans;trans;trans;trans;trans;trans;trans;trans;trans;trans;trans;trans;trans;cis;trans;trans;trans;trans;trans;cis;trans;trans;trans;trans;trans;cis;cis;trans;trans;trans;trans;trans;trans;trans;trans;trans;trans;cis;trans;trans;trans;trans;cis;trans;trans;trans;trans;trans;trans;trans;trans;trans;trans;trans;trans;trans;trans;trans;trans;trans;trans;trans;tra…	0.00880999	3.72652	up

## Sheet: GO classify
supplementary table 4 GO classify
GO_classify		Number of target genes
#GO_classify1	GO_classify2	AlllncRNA	DElncRNA
#Total_gene		8944	619
cellular component	extracellular region	632	45
	cell	6008	409
	nucleoid	18	1
	membrane	3331	237
	cell junction	237	17
	membrane-enclosed lumen	1938	130
	macromolecular complex	2334	162
	organelle	4907	334
	other organism	79	7
	other organism part	79	7
	extracellular region part	429	33
	organelle part	3634	257
	membrane part	2436	145
	synapse part	330	20
	cell part	6007	409
	synapse	419	28
	symplast	1	0
	supramolecular complex	245	18
molecular function	transcription factor activity, protein binding	211	11
	nucleic acid binding transcription factor activity	441	29
	catalytic activity	3476	220
	signal transducer activity	555	66
	structural molecule activity	354	21
	transporter activity	700	41
	binding	5833	418
	electron carrier activity	52	4
	morphogen activity	2	0
	antioxidant activity	38	4
	metallochaperone activity	6	1
	protein tag	2	0
	chemoattractant activity	6	1
	translation regulator activity	20	0
	chemorepellent activity	2	1
	molecular transducer activity	547	61
	molecular function regulator	510	35
biological process	reproduction	740	42
	cell killing	4	0
	immune system process	605	43
	behavior	369	30
	metabolic process	4531	281
	cellular process	6148	414
	reproductive process	728	41
	biological adhesion	255	20
	signaling	1718	136
	multicellular organismal process	2723	216
	developmental process	2339	160
	growth	232	14
	locomotion	590	35
	single-organism process	5242	373
	rhythmic process	104	10
	response to stimulus	2955	224
	localization	2346	156
	multi-organism process	865	60
	biological regulation	4356	315
	cellular component organization or biogenesis	2550	186
	cell aggregation	1	0
	detoxification	55	6
	presynaptic process involved in chemical synaptic transmission	62	2

## Sheet: The FPKM of all lncRNA
Supplementary table 5 The FPKM of all gene
gene ID	CK1	CK2	CK3	HT1	HT2	HT3
MSTRG.18752.1	0.170114	0.144013	0.199862	0.239719	0.316346	0.188011
MSTRG.11041.1	0.050183	0.428995	0.108077	0.405943	0.178375	0.520458
MSTRG.14117.1	0.157746	0.159708	0.331418	0.199379	0.171776	0.077903
MSTRG.10001.3	0.222103	0.286264	0.816341	0	0.221423	0.263031
MSTRG.13284.1	0	0	0.070285	0.283947	0.149772	0.163858
MSTRG.20357.1	1.03571	1.97219	2.4247	0.76087	0.487461	0.547914
MSTRG.17492.2	0.009165	0	0	0.602321	0.312412	0.393998
MSTRG.1547.1	0	0	0.155295	0.144208	0.051722	0
MSTRG.14430.1	0.148591	1.20548	1.50009	0.142623	0.802697	0.455966
MSTRG.8147.1	0.104964	0	0.135857	0.002806	0.092372	0.29772
MSTRG.1557.1	0.152545	0	0	0.539844	0.142313	0
MSTRG.14469.1	0.168788	0.106005	0.032929	0.168947	0.081758	0.051001
MSTRG.4153.1	0	0.140725	0	0	0	0
MSTRG.20825.5	0	0	0	0.473752	0	0.226985
MSTRG.20825.4	0	0	0	0.104744	0	0
MSTRG.20825.7	0	0.007844	0.211169	0.723067	0	0
MSTRG.20825.6	0	0.059508	0.042414	0.261091	0	0
MSTRG.20043.5	0.357987	0	0.120711	0	0	0.241606
MSTRG.11270.20	1.94263	1.87208	4.64894	4.27157	1.37838	1.81275
MSTRG.6392.1	0	0.063683	0	0.178157	0.179949	0.035102
MSTRG.336.1	0	0.23908	0.0775	0	0	0.234061
MSTRG.16206.2	0.015423	0	0.274732	0	0	0
MSTRG.8067.2	0	0	0	0.570586	0	0
MSTRG.8067.3	0.092498	0.185502	0.156342	0.297969	0.398947	0.445381
MSTRG.8067.1	0.060777	0.068285	0	0.395051	0.217914	0.336039
MSTRG.8067.4	0	0.124291	0	0	0	0
MSTRG.14965.1	0.078615	0	0	0.164921	0	0.197802
MSTRG.18421.1	0.027665	0	0.506577	0.150438	0.143873	0.211886
MSTRG.4954.1	0.207282	0.397969	0.356783	0.423941	0.186799	0.069433
MSTRG.20043.3	0.136661	0.059009	0.525595	0	0	0
MSTRG.9866.1	0	0	0.293737	0	0	0
MSTRG.16832.3	0.150527	0	0	0	0	0
MSTRG.21646.3	0	0	0	0	0	0.163158
MSTRG.2263.1	0	0.150482	0.1563	0	0	0
MSTRG.18581.1	0.139488	0.107837	0.209553	0.415941	0.113865	0.065823
MSTRG.12030.1	0.192418	0	0	0.146557	0.076483	0
MSTRG.6607.1	0	0.044873	0.281241	0.504162	0.425415	0.859256
MSTRG.7080.1	0.110915	0.242835	0.328044	0.901775	0.712703	0.600288
MSTRG.5748.2	0.071898	0	0	0.282082	0	0
MSTRG.5538.1	0	0	0.153685	0.011531	0.081263	0.022992
MSTRG.5538.2	0	0	0.209552	0.256545	0	0.219034
MSTRG.4964.1	0.599636	0.754423	2.09666	2.16313	0.973475	0.831662
MSTRG.13570.13	0.326743	0.219115	0.58696	0.313871	0.202272	0.176577
MSTRG.18409.2	0.023032	0.135082	0.253414	0.802393	0.360826	0.450609
MSTRG.13570.10	0.626136	0.519039	0	0.807756	0.223342	0
MSTRG.9097.4	0.156047	0	0	0	0	0.014665
MSTRG.14334.9	0.597743	0.436742	0.429337	0.575627	0.27419	0.101734
MSTRG.9097.1	0.589907	0.211521	0.921436	0.368733	0.065246	0
MSTRG.9097.2	0	0	0.502022	0	0	0.080257
MSTRG.9097.3	0.122753	0.095255	0.293918	0.053124	0.091393	0.033513
MSTRG.711.17	0	0.000473	0.078385	0.024935	0	0.449737
MSTRG.711.16	0.053585	0.169738	0.054893	0	0.106607	0.108036
MSTRG.711.15	0.124862	0.085676	0.354352	0.245592	0.01842	0.055276
MSTRG.711.14	0.161798	0.043243	0.1797	0.132533	0.075369	0.055558
MSTRG.711.12	0.144738	0	0.236495	0.383891	0.08657	0.153497
MSTRG.711.11	0.152358	0.259328	0.216239	0.409989	0.167821	0.480525
MSTRG.711.10	0.131997	0	0.096026	0	0	0.166573
MSTRG.8.1	0.068635	0.231588	0.029601	0.079342	0	0
MSTRG.4678.1	0.124525	0	0	0.136987	0.088361	0.065827
MSTRG.4678.2	0	0	0	0	0	0.175566
MSTRG.2675.3	0.069523	0	0	0.543339	0	0
MSTRG.11884.2	0	0	0.172464	0.488738	0	0
MSTRG.17056.11	2.3168	0.27342	0.151948	1.56986	1.13772	0.349274
MSTRG.5391.1	0.136604	0	0.137234	0.035299	0.039274	0.066155
MSTRG.16743.33	1.28426	0	0	0.588375	0	0
MSTRG.16743.35	0.890388	0	0.754713	0.980192	0.184663	0.482513
MSTRG.2495.4	0	0.132192	0.107938	0.360828	0	0.185019
MSTRG.2495.1	0.05086	0.031584	0.050059	0.222109	0.247115	0.17884
MSTRG.7404.1	0	0.079954	0.289622	0.278073	0.027842	0
MSTRG.2648.1	0.245735	0.096421	0.070478	0.176363	0.016439	0.060419
MSTRG.15640.1	0	0.019746	0.027869	0.061882	0.033821	0.310572
MSTRG.16824.1	0	0.177933	0.037479	0	0	0
MSTRG.13302.1	1.3222	1.54058	3.83996	2.15223	1.27869	1.46468
MSTRG.5030.1	0	0	0.121177	0	0.897601	0.274481
MSTRG.21904.1	0	0	0.18517	0.045946	0.017074	0
MSTRG.4851.1	0.046943	0	0.078348	0	0.160427	0
MSTRG.10956.1	0	0	0.307129	0	0.101993	0.103307
MSTRG.21174.3	0	0	0	0.569249	0	0
MSTRG.11566.7	0	0.001089	0	5.21029	0	0.00176
MSTRG.18721.1	1.67155	1.24697	1.85543	1.50731	1.06625	0.329121
MSTRG.11566.5	0.64751	0	0	0	0	2.28531
MSTRG.3501.1	0.112169	0.134772	0.327305	0.56216	0.250774	0.145467
MSTRG.21174.2	0	0.004679	0	0.4103	0.703355	0.220596
MSTRG.15668.1	8.55864	3.64578	1.64538	9.47052	2.03786	1.60491
MSTRG.20409.1	0	0	0.26131	0	0.155514	0
MSTRG.8813.8	0	0.033477	0.166406	0	0.037281	0.319392
MSTRG.15361.20	0.027962	1.69945	0.269093	0.146127	0	0.079022
MSTRG.14152.1	0.355196	0.090862	0.170025	0.559665	0.360892	0.489404
MSTRG.4839.21	1.51778	0.197173	0.283201	0.834495	0.178214	0.230732
MSTRG.11575.1	0.122141	0.264857	0.216518	0	0.079122	0.293156
MSTRG.14830.3	0.575377	0.041122	0	0.045598	0.521525	0
MSTRG.8236.1	0.112405	0	0.283441	0.272388	0.163112	0.203456
MSTRG.11444.1	0.119506	0.35361	0.149924	0.271887	0.271876	0.519987
MSTRG.21806.2	0	0	0	0	0	0.264743
MSTRG.21806.1	0.05303	0	0.054035	0.437689	0.131428	0
MSTRG.14577.6	0.333273	0.820631	1.94703	1.50116	1.28625	1.33044
MSTRG.1062.1	0.022062	0	0.156666	0.092333	0.117251	0.061581
MSTRG.14523.2	0	0.14722	0.303365	0	0.1335	0.380669
MSTRG.681.1	0	0.320655	0.275677	0	0.057794	0
MSTRG.15421.1	0	0.118607	0	0	0	0
MSTRG.15421.2	0	0.061504	0.089379	0.095536	0.156291	0
MSTRG.5707.1	0.514887	0.916746	0.687495	0.679498	0.276868	0.799206
MSTRG.4112.1	0.069841	0.080467	0.290145	0.284113	0.030171	0.124612
MSTRG.6111.1	0	0.242567	1.13743	0.358325	0.32016	0.380014
MSTRG.11982.1	0.137334	0	0.129482	0	0.06454	0.102827
MSTRG.11982.2	0	0	0	0.483768	0	0
MSTRG.20407.1	0	0	0.053586	0	0.186643	0.058557
MSTRG.12856.1	0.042781	0.171193	0.105173	0.473573	0.039544	0.160281
MSTRG.18789.1	0.270734	0.120876	0.175852	0.510393	0.202076	0.15349
MSTRG.1337.1	0.086449	0	0	0.426959	0	0
MSTRG.18694.1	0	0	0	0.109999	0.159924	0
MSTRG.18694.2	0	0	0.13258	0	0	0
MSTRG.19777.3	0	0	0.226338	0	0	0
MSTRG.2571.1	0.703722	0.690693	0.553761	0	0	0.36995
MSTRG.20123.3	0.195091	0.055649	0.071964	0.349861	0.292887	0.228487
MSTRG.20123.1	0	0	0	1.18279	0.702246	0.60433
MSTRG.20123.4	0.10094	0.012889	0.101872	0.318295	0.345935	0.410529
MSTRG.20123.5	0.311315	0.195783	0.734171	1.56667	0.943537	0.253032
MSTRG.4447.1	0.040026	0.088918	0	0.23069	0.087394	0
MSTRG.16078.1	0	0.17285	0.185407	0.409487	0.150284	0.122412
MSTRG.16676.1	0.109329	0.02611	0	0	0	0
MSTRG.14382.1	0.289069	0.106865	0.240941	0	0	0.156337
MSTRG.4429.10	0	0	0	0.124583	0	0
MSTRG.4429.11	0	0	0	0.115167	0	0
MSTRG.8932.1	0.050249	0	0.096948	0.093459	0.08414	0.153636
MSTRG.16644.2	1.63067	1.03011	2.09638	2.69046	0.927346	1.2423
MSTRG.14513.1	0	0.170011	0.855647	0.248429	0.100965	0.189631
MSTRG.13542.1	0.513352	1.24795	1.26194	1.09831	0.467549	1.58239
MSTRG.17188.8	0.057803	0.060954	0.22439	0.744934	0.025277	0.056325
MSTRG.17188.3	0	0	0	0	0	0.36407
MSTRG.17188.7	0	0	0	0.103169	0.186386	0.254091
MSTRG.13697.1	0	0	0.171754	0	0	0
MSTRG.5392.2	0.102423	0.003132	0.429194	0.203331	0.047964	0.188433
MSTRG.2218.1	0.03077	0	0.107647	0	0	0
MSTRG.13049.1	0	0	0.126897	0	0.064921	0
MSTRG.17867.1	0	0	0.198682	0	0.042379	0
MSTRG.2222.2	0	0.186606	0	0.040894	0	0
MSTRG.2222.1	0	0	0.229824	0.44346	0.113402	0.108632
MSTRG.20825.3	0.127106	0.169475	0.256184	1.42714	0.399246	0.211066
MSTRG.20825.2	0.109022	0.401418	0.221684	0.343314	0.212127	0
MSTRG.15637.1	0	0	0	0	0	0.230548
MSTRG.22130.1	0	0	0.26211	0.142136	0.09515	0
MSTRG.13675.1	0.109791	0.155221	0.096736	0.054012	0.061113	0.179042
MSTRG.1468.1	0	0	0.176003	0	0.068867	0
MSTRG.39.3	0	0.331236	0.224285	0.188696	0.272241	0.408926
MSTRG.11039.1	0	0	0	0	0	0.162419
MSTRG.21870.1	0.123408	0	0.176201	0	0	0.119846
MSTRG.291.1	0.074494	0.331507	0.159416	0	0.03865	0.219792
MSTRG.16584.1	0.4861	1.15144	1.35448	1.69814	0.85782	0.704282
MSTRG.9674.1	0	0	0	0	0.030184	0.184344
MSTRG.772.1	0	0.13088	0	0	0	0.057839
MSTRG.17277.9	0.174617	0.188925	0.304706	0.896906	0.263702	0.492397
MSTRG.6507.1	0	0	0.312506	0.399307	0.296277	0.408613
MSTRG.14103.1	0	0.025747	0.154244	0.148827	0.086198	0.090518
MSTRG.263.1	0.051904	0.292297	0.072077	0.158796	0.119229	0.026278
MSTRG.263.3	0	0.044723	0	0	0.011463	0.280789
MSTRG.263.2	0	0.008315	0.03753	0.121076	0	0
MSTRG.15007.1	0	1.05706	0.815917	1.48168	0.732181	1.03888
MSTRG.11291.3	0.126664	0.258294	0.386807	0.321115	0.018265	0.137861
MSTRG.13209.1	0.528375	0.648222	1.73759	2.84122	1.00955	2.18197
MSTRG.19588.2	0.012201	0	0.161018	0.180103	0.001388	0
MSTRG.15116.1	0.130259	0.13474	0.418097	0.251903	0.090096	0.276146
MSTRG.15186.1	0.290519	0.331611	0.120852	0.074745	0.102043	0.232083
MSTRG.19588.5	0	0	0	0.233301	0	0
MSTRG.19588.4	0	0.477519	0.690186	0.333618	0	0.644815
MSTRG.4270.1	0.074987	0.085842	0.266847	0.455878	0.130211	0.086233
MSTRG.6178.1	0	0	0	0.178473	0	0
MSTRG.15017.4	0.103562	0	0	0.487479	0	0
MSTRG.15017.5	0.148962	0	0	0	0	0
MSTRG.15017.2	0	0.101107	0	0	0	0.009272
MSTRG.15017.3	0	0	0	0	0.163565	0
MSTRG.273.1	0	0	0	0	0	0.106146
MSTRG.5294.1	0	0.03348	0.02346	0.667084	0.336829	0.338407
MSTRG.3643.1	0	0	0	0	0.219141	0.024802
MSTRG.18399.1	0.324105	0.876894	0.207027	0	0.22567	0.259711
MSTRG.4551.1	0	0	0.063798	0.188229	0	0
MSTRG.158.5	2.27492	0.393199	0.033134	1.56743	0.472525	0.092162
MSTRG.4349.1	0	0.091106	0.402768	0.23762	0.123255	0.085695
MSTRG.20638.1	0	0.143648	0.203646	0.231787	0	0
MSTRG.12643.20	0.32289	0.203159	0.585431	0.196304	0.107219	0
MSTRG.2385.1	0.076269	0.134716	0.20654	0.323629	0.136816	0.206762
MSTRG.10583.2	0.253156	0.230918	0.37189	0.338981	0	0
MSTRG.14183.1	0	0.030429	0.011912	0.105947	0.282968	0.218254
MSTRG.1140.1	0	0	0	0	0.152638	0.080486
MSTRG.16471.1	0.599982	0.24158	0	0.873507	0.21419	0.028034
MSTRG.4157.1	0	0	0.188245	0.111268	0.033484	0
MSTRG.6057.1	0	0	0.116526	0.09467	0.106092	0.053653
MSTRG.7633.1	0.173613	0.200019	0.281888	0.338906	0.119908	0.194383
MSTRG.6677.1	0.075716	0.822587	1.73691	1.96665	1.16989	2.37797
MSTRG.16553.1	0.054825	0.122191	0.061088	0.369628	0.128354	0.221569
MSTRG.20019.1	0.212895	0.106215	0.335164	0.118772	0.137604	0.027812
MSTRG.20019.2	0.043877	0.066243	0.084787	0.265413	0	0.351291
MSTRG.17001.1	0.775143	0.948816	0.20125	2.09416	0.403712	0.938552
MSTRG.8804.1	0	0.102178	0.096729	0.036123	0.130684	0.20132
MSTRG.16228.3	0.199693	0	0	0	0	0
MSTRG.16228.2	0	0	0	0.572061	0	0
MSTRG.12281.1	0.866317	0.685008	2.38738	1.08014	0.487764	0.369519
MSTRG.17036.3	0	0.109463	0	0	0.009546	0.004855
MSTRG.17036.1	0.001932	0.23439	0.717861	0.428805	0.732482	0.793034
MSTRG.934.1	0	0	0	0.061093	0	0.124178
MSTRG.2123.13	1.14785	2.95561	2.01388	4.32046	2.42137	4.0251
MSTRG.2877.1	0.064594	0	0.107509	1.07639	0.787191	0.878353
MSTRG.16457.1	0.126839	0	0.027292	0	0	0
MSTRG.19774.2	0.196019	0.311829	0.957866	0.295251	0.11001	0.231076
MSTRG.12025.1	0	0.437872	1.50541	0.452729	0.304054	0.903389
MSTRG.5942.1	0.914475	0.720678	0.12488	1.00583	0.237897	0
MSTRG.18881.2	0	0	0	10.0437	0	0
MSTRG.12080.1	0	0	0.157585	0.127568	0.129459	0.133397
MSTRG.15711.1	0.200123	0.284815	0.867219	0.226109	0.238571	0.300464
MSTRG.4707.1	0	0.063844	0.048436	0	0.100878	0.26469
MSTRG.3397.1	0	0	0	0	0.167518	0
MSTRG.3384.1	3.51334	1.35567	0.068014	0.137494	1.74337	0
MSTRG.21025.2	0.189109	0.271403	0.092638	0.13901	0.149971	0
MSTRG.14741.1	0.01164	0.038157	0.129023	0	0	0
MSTRG.1972.1	0.37221	0.170875	0.951998	0.380548	0.607085	0.528011
MSTRG.10304.1	0.229536	0.363623	0.541446	0.416413	0.123134	0.176163
MSTRG.18486.3	0.029768	0.34616	0.240291	0.220195	0.070894	0.076013
MSTRG.1780.1	0	0.397283	0.266072	0.24791	0	0
MSTRG.18486.2	0.019368	0.033762	0.11311	0.437158	0.528057	0.565186
MSTRG.1887.1	0.023477	0.086418	0.093595	0.129439	0.120793	0
MSTRG.1136.1	0.661453	1.23429	3.47084	1.59435	0.957902	1.4988
MSTRG.18814.1	0	0.026861	0.159393	0	0	0
MSTRG.19859.1	0	0	0.094445	0.115607	0.030216	0.232166
MSTRG.11052.2	0.274872	0	0.041676	0	0	0
MSTRG.11052.1	0.124068	0.064779	0.071689	0	0.308569	0
MSTRG.14597.1	0	0.028588	0.187375	0	0	0.117885
MSTRG.15052.1	0	0	0	0	0.047286	0.176761
MSTRG.4606.2	0.081238	0	0.024758	0.102894	0.030112	0.050233
MSTRG.4606.1	0.021255	0	0.346251	0.327626	0.280747	0.326983
MSTRG.3038.1	0.137289	0.184333	0.38024	0.962426	0.654504	1.15136
MSTRG.21050.1	0	0	0	0.202365	0	0.265653
MSTRG.20143.1	0.126426	0	0	0	0	0
MSTRG.12424.1	0.008808	0.194984	0.120127	0.365779	0.118172	0
MSTRG.21646.5	0.656169	0	0	0	0.464364	0
MSTRG.12424.2	0.175446	0	0	0	0	0.078357
MSTRG.6054.4	0.03277	0.019054	0.18564	0.050736	0	0.059469
MSTRG.6054.2	0.092984	0	0.119132	0.077691	0	0.092628
MSTRG.6054.1	0.093429	0.4004	0.585658	0.508094	0.465658	0.576679
MSTRG.1555.13	0	0.093665	0.543196	0.639872	0.154351	0.209607
MSTRG.16979.1	0.068329	0.274913	0	0	0	0
MSTRG.1555.17	0	0.18912	0.165337	0.318696	0	0
MSTRG.1555.14	0.087629	0.186131	0.669784	0.74779	0.227703	0.576898
MSTRG.1555.18	0	0.124143	0	0.299938	0	0.095285
MSTRG.17199.1	0.179697	0.224845	0.195511	0.359013	0.297005	0.246744
MSTRG.5308.1	0	0.101097	0.085712	0.181073	0.158141	0.069592
MSTRG.8849.1	0.453303	0.224714	0.486694	0.703444	1.2313	0.610798
MSTRG.2282.1	0.179983	0.405104	0	0.130589	0.121316	0.242775
MSTRG.2303.1	0.123804	0	0	0	0	0
MSTRG.16074.1	0.145844	0.12163	0.218556	0	0	0
MSTRG.6632.1	0.737912	0.403126	0.319499	0.311293	0.679874	0.177617
MSTRG.17067.10	0	0.14339	0.263731	0.27227	0.226321	0.484092
MSTRG.5400.1	0	0	0.108277	0.232194	0	0.052644
MSTRG.21110.2	0	0	0.595934	7.3132	5.15461	11.5838
MSTRG.10331.1	1.02607	0.654139	1.55102	2.41132	2.01353	1.87497
MSTRG.17409.1	0.123457	0.145219	0.020531	0.256687	0.085284	0.080267
MSTRG.17409.2	0.137274	0	0.119263	0	0.019445	0.143805
MSTRG.21290.2	1.04154	3.02209	2.29396	6.94558	0.001884	1.58249
MSTRG.2991.12	3.05505	1.14335	1.50694	1.2045	0.460433	0.404188
MSTRG.15216.9	0.025782	0.720655	0.516212	1.04326	0.225728	0.739836
MSTRG.7747.12	0.006946	0.012855	0.114837	0.179905	0.136979	0.093753
MSTRG.7747.14	0.093636	0	0.143276	0.193548	0.080141	0
MSTRG.562.1	0	0	0	0.190066	0	0
MSTRG.20234.1	0.047606	0.094294	0.115757	0	0	0.038051
MSTRG.1585.2	2.20412	2.31861	4.60558	2.3083	2.93257	3.18319
MSTRG.2121.1	0	0.269789	0.652578	0.585355	0	0
MSTRG.21407.1	0.424657	1.03104	1.12379	0.650183	0.189343	0.321545
MSTRG.15363.6	0.138058	0	0	0	0	0
MSTRG.4415.1	0	0.034165	0.021261	0.279409	0.110947	0.300364
MSTRG.21385.1	0.145646	1.38604	0.12699	0	0	0
MSTRG.10033.1	0	0	0.021949	0.046654	0.12617	0.02155
MSTRG.959.2	0.238855	0.122436	0.26017	0.594415	0.269171	0.2978
MSTRG.5262.1	0.18309	0.326354	0.307178	0.152642	0	0.061572
MSTRG.10771.2	0.068006	0	0.151008	0.067399	0.072868	0.068906
MSTRG.8712.1	0.063821	0	0.244815	0.119997	0.027096	0.087521
MSTRG.14407.1	0	0.266051	0.021635	0.941673	0.063764	0.218217
MSTRG.11925.1	0	0	0	0.171767	0	0
MSTRG.14827.1	0.135272	0.238922	0.036111	0.198373	0.043435	0.140449
MSTRG.16534.1	0.124431	0	0	0	0.142863	0
MSTRG.6100.1	0.082925	0.344408	2.19343	0.927232	0.202676	0.85711
MSTRG.18573.1	0	0	0	0.23995	0	0
MSTRG.15963.1	0	0	0	0	0	0.141303
MSTRG.12658.1	0.295252	0.131904	0.198748	0.301013	0.086051	0.197539
MSTRG.15551.1	0	0	0	0.018648	0	0.133372
MSTRG.2669.1	0	0	0	0.655411	0.049364	0.193421
MSTRG.3816.1	0	0	0.109763	0.112446	0	0.095627
MSTRG.15972.1	0.222226	0.366945	0	0.265276	0	0
MSTRG.3633.3	0	0.04889	0.017817	0	0.128022	0.160139
MSTRG.3633.1	0	0.181447	0.048347	0.73471	0	0.04582
MSTRG.3623.1	0.122974	0	0.087982	0	0	0.215268
MSTRG.3907.1	0.088425	0.085135	0.170839	0	0.038832	0
MSTRG.3600.1	0.70108	0.876255	1.26682	2.0341	0	1.02009
MSTRG.22002.2	0.268657	1.04708	0.693699	0.331146	1.25442	1.92047
MSTRG.22002.3	0	1.25738	3.98551	0.46678	1.33624	3.04797
MSTRG.22002.1	0	0.458257	0.421523	2.14418	0.68188	0.516866
MSTRG.4897.1	0.208101	0.234553	0.475387	1.19122	0.351372	0.468233
MSTRG.5817.1	0.326083	0.074931	0	0	0	0
MSTRG.16661.1	0.122981	0.614206	0.783606	1.55297	0.557738	1.34929
MSTRG.10639.1	0.418236	0.383991	1.63415	0.694974	0.280695	0.303423
MSTRG.2930.1	0	0.122457	0.436765	0.407699	0.0506	0.076775
MSTRG.14078.1	0	0	0.084586	0.066796	0.133296	0.201947
MSTRG.11602.1	0	0.043881	0.113633	0.109163	0	0.17079
MSTRG.18839.2	0.253276	0.097399	0.434263	0.082038	0.048539	0.155102
MSTRG.4817.1	0.010521	0	0.024144	0.031724	0	0.192095
MSTRG.6673.1	0.195304	0.142543	0.470293	0.295766	0.184576	0.51394
MSTRG.5462.1	0.037855	0.053404	0.100538	0.373827	0.187751	0.356733
MSTRG.11631.1	0.077722	0	0.116163	0.334664	0.060222	0.052201
MSTRG.2235.1	0	0	0.187847	0	0	0
MSTRG.5962.1	0.522377	0	0.630114	0.564616	0.160082	0.38796
MSTRG.8492.1	0.029791	0.141341	0.080347	0.084366	0.183472	0.224625
MSTRG.12265.1	0.321895	0.364399	0	0.390121	0.031061	0.029384
MSTRG.11884.1	0	0.06351	0.280831	0	0.095146	0.220196
MSTRG.14896.2	0.836602	0.06297	0.563815	2.1289	0.314888	0.406324
MSTRG.11278.3	0.748401	0	0	0.565084	2.12619	1.09702
MSTRG.1296.5	0	0.235338	0.195102	0.401249	0.074078	0.513601
MSTRG.4873.6	0.011701	0.132459	0.267961	0.04326	0.117789	0.275683
MSTRG.14824.1	0.237705	0.339256	0.790151	0.903571	0.426382	0.307961
MSTRG.16976.1	0	0	0	0.365662	0	0
MSTRG.2542.10	0.1263	0.069167	0.060487	0.277782	0.091039	0.045722
MSTRG.2542.11	0	0	0.252905	0.687579	0	0.180142
MSTRG.1224.4	1.27702	1.19114	1.49747	1.20772	0.559726	0.288223
MSTRG.4987.1	0.035574	0.034679	0.092197	0.407446	0.007416	0.028688
MSTRG.12304.1	0.424763	0.643003	0.401489	1.89338	0.771735	0.515185
MSTRG.18846.1	0	0	0.050716	0	0.208504	0.10046
MSTRG.494.1	0.332932	0.385727	1.2864	0.983644	0.61791	0.697635
MSTRG.15990.1	0	0.049999	0	0.447046	0	0
MSTRG.6897.1	0	0	0.175964	0	0	0
MSTRG.20043.4	1.74668	0	0	0	0	0.049974
MSTRG.20043.1	0.065587	0.471065	0.06477	0.369831	0.114628	9.8e-05
MSTRG.11736.5	0	0.24415	0.320372	0.996029	0	0.068069
MSTRG.11736.2	0	0	0.573245	0	0.217729	0.019207
MSTRG.20043.2	0	0.486918	0	0	0	0
MSTRG.10693.18	0.145665	0.153973	0.137891	0.389532	0.096071	0.059544
MSTRG.10693.17	0.150681	0.044941	0.07397	0.241287	0.082005	0.034844
MSTRG.10693.16	0.033492	0.041736	0.176964	0.166714	0.03237	0.109457
MSTRG.10693.15	0.242622	0	0.169456	0.375403	0.091869	0.093824
MSTRG.10693.14	0.032528	0.006044	0.14306	0.067386	0.03744	0
MSTRG.10693.13	0	0	0	0	0	0.101653
MSTRG.10693.10	0.056511	0	0.082989	0.143615	0.015592	0
MSTRG.10885.5	0.021888	0.133324	0.184329	0.169091	0.098869	0.152743
MSTRG.1855.2	0	0.077791	0.149562	0.277394	0.106227	0.227643
MSTRG.1855.3	0.321542	0	0.256552	2.24209	0.39501	0.254711
MSTRG.1855.1	0.419331	1.9685	0.783448	2.15069	0.267214	0.191911
MSTRG.1855.4	0.578657	0	0	4.35157	1.27325	1.40624
MSTRG.21461.2	0	0	0.116642	0	0.103526	0
MSTRG.20475.2	0.486728	0	0.393257	0	0.067729	0
MSTRG.20475.3	0.220112	0.014947	0.555013	0.241393	0.184543	0.558176
MSTRG.20475.1	0.613424	0.245403	4.40078	0.93148	0.814356	2.42791
MSTRG.17960.1	0.083258	0.544661	0.13265	0	0	0
MSTRG.14452.12	1.12171	0.973687	1.88961	1.82757	0.748358	1.79294
MSTRG.17330.1	0.084069	0.257631	0.218944	0.243428	0.079871	0.055747
MSTRG.20681.1	0	0	0	0.256352	0.110083	0
MSTRG.6058.1	0	0.10658	0	0.305219	0.261403	0.177922
MSTRG.5820.1	0.184258	0.023024	0.214566	0.205191	0.042304	0
MSTRG.16975.1	0.080452	0.141398	0.143743	0.232603	0.106836	0.385231
MSTRG.3276.1	0	0.09668	0.037427	0.103178	0	0.122402
MSTRG.4360.5	0.019319	0.166618	0.730723	1.37444	0.489655	1.17321
MSTRG.16026.1	0.486079	0.468886	0.463647	1.1928	0.836726	0.516847
MSTRG.8082.1	0	0.084314	0.325271	0.675035	0.140282	0.190018
MSTRG.14303.1	0.410062	0	0.211223	0.328794	0.129168	0.18121
MSTRG.10329.1	0.394401	0.561003	1.44745	1.47407	0.960225	0.774377
MSTRG.12121.1	0	0	0.153505	0	0	0
MSTRG.776.3	0.877531	0.217253	0.513188	0.687906	0.520918	0
MSTRG.17815.1	0	0	0	0	0	0.139955
MSTRG.8831.1	0.591119	0.151169	0.276817	0	0.134599	0.235017
MSTRG.9088.1	0.138133	0.196076	0.603668	0.48649	0.101883	0.158879
MSTRG.8565.15	0.577228	0	0	4.92694	0	3.04866
MSTRG.8565.14	0	3.06211	0	0.732495	1.01458	1.51555
MSTRG.8565.13	0.064504	1.00041	2.09073	1.00082	1.64985	1.58318
MSTRG.12987.4	0.239449	0.620146	1.72812	1.7338	0.509751	0.847726
MSTRG.16571.5	0.049362	0.16214	0.225121	0.562384	0.204471	0.189636
MSTRG.16571.8	0.117219	0.264849	0.419954	0.367214	0	0.117558
MSTRG.11551.1	0	0.15983	0	0	0	0
MSTRG.11551.3	0	0	0	0	0	0.22637
MSTRG.11551.2	0	0.062202	0	0.293797	0	0
MSTRG.8819.1	0	0.05839	0.219045	0.035366	0.029827	0
MSTRG.7479.3	0	0.158501	2.53933	3.07329	0.704216	1.62945
MSTRG.7196.1	0	0	0.041676	0	0	0.12338
MSTRG.5202.1	0.275585	0.293908	0.075281	0.421065	0.187103	0
MSTRG.14074.1	0.230148	0.264041	0.099369	4.7497	1.49287	0
MSTRG.14042.2	0	0	0.146672	0	0	0
MSTRG.14042.1	0	0.107577	0.09649	0.37729	0.063813	0.216834
MSTRG.14598.1	0.140722	0.233063	0.492706	0.25728	0.097297	0.219959
MSTRG.17122.1	0.033303	0.174716	0.379704	0.432521	0	0.253963
MSTRG.12545.23	0.688873	0.740184	1.596	1.11916	0.423739	1.14304
MSTRG.13395.2	0.103226	0	0	0.422873	0	0.278968
MSTRG.12208.1	0.091492	0.105397	0.236422	0.526018	0.167641	0.350178
MSTRG.5657.2	1.27941	0.416632	0.20213	0.318969	0.472985	0.356716
MSTRG.3977.4	3.41663	6.10076	3.22293	0	0	0.964575
MSTRG.14161.1	0.08647	0	0.210509	0.579525	0.396097	0.562145
MSTRG.19727.1	0	0	0	0	0	0.67111
MSTRG.8945.1	0	0.214194	0	0	0	0
MSTRG.7531.13	0.265935	0.172708	0.170715	0.31305	0.606852	0.111817
MSTRG.7531.12	0	0.159252	0.02593	0	0	0
MSTRG.7531.11	0.051487	0	0.11368	0.461456	0.020519	0
MSTRG.3637.1	0	0	0.096299	0	0.174149	0.184926
MSTRG.5337.1	0	0.21655	0.160214	0.125127	0.193679	0.046731
MSTRG.7491.1	0.21708	0	0	0	0	0.031593
MSTRG.19059.1	0	0.193318	0.229237	0.169141	0	0.465326
MSTRG.2714.1	0	0	0	0.168498	0	0
MSTRG.8081.2	0.021	0.027816	0.044109	0	0.166021	0.069751
MSTRG.8081.1	0	0	0	0	0.313585	0
MSTRG.18443.1	0	0	0	0.190066	0	0
MSTRG.8676.1	0.336243	0.547263	1.13604	0.847985	0.418284	0.295791
MSTRG.17704.1	0.108964	0.453369	0.176631	0.52016	0.111334	0.062375
MSTRG.7305.3	0	0	0.306077	0	0	0
MSTRG.8836.1	0.242748	0.142992	0.076032	0	0	0.386931
MSTRG.11840.1	0	0	0	0.46376	0	0.039999
MSTRG.5813.1	0.229038	0	0	0.159155	0	0
MSTRG.13615.1	0.092665	0.215672	0.42597	0.182724	0.114533	0.36473
MSTRG.1732.1	0.064559	0.408229	0.22245	0.645053	0.231029	0.399999
MSTRG.9998.1	0	0	0.166237	0.843052	0.295669	0.324999
MSTRG.2663.2	0	0	0	0	0.037498	0.189186
MSTRG.1447.1	0	0	0	0	0	0.292325
MSTRG.16491.1	0.114704	0.063625	0.054806	0.507661	0.113746	0
MSTRG.723.1	0	0.166186	0.105518	0.968616	0.152452	0.303104
MSTRG.9686.1	0	0.313668	0.064719	0	0	0
MSTRG.18.3	0.129681	0.196635	0.116154	0.431797	0.220261	0.184782
MSTRG.17870.12	0.823669	1.38166	2.01907	2.46721	1.10767	1.67221
MSTRG.9101.1	0.033205	0.013899	0.249542	0.153062	0.093522	0.046713
MSTRG.15361.23	0	0.1443	0	0.159571	0	0.172738
MSTRG.8775.1	0	0.13088	0	0	0	0
MSTRG.15361.22	0.197433	0.944599	1.05314	0.773841	0.115008	0
MSTRG.15658.1	0.201124	0	0.209646	0.438341	0.080072	0
MSTRG.12793.1	0.185126	0.150004	0.37885	0.512938	0.096961	0.208292
MSTRG.16980.1	0.115766	0	0	0.146444	0.051252	0.214455
MSTRG.9235.1	0	0	0	0.408805	0.321708	0
MSTRG.20090.1	0.1013	0.019623	0.092585	0.184521	0.229576	0.293342
MSTRG.20090.2	0	0	0.222865	0	0	0
MSTRG.9645.18	0.198893	0	0.221871	10.6368	3.52485	2.64075
MSTRG.9229.1	0	0	0	0.67205	0.425999	1.03514
MSTRG.9229.2	0.023279	0.081645	0.354838	0.137999	0.029307	0
MSTRG.20415.1	0	0	0.192058	0.343972	0	0
MSTRG.4993.1	0.255122	0.200034	0.273743	0.377434	0.38445	0.572258
MSTRG.3058.1	0.0345	0.122198	0.165961	0.054955	0	0
MSTRG.16399.1	0.10287	0	0.184005	0.259198	0	0.259899
MSTRG.4983.1	0.008276	0.106879	0.296288	1.17006	0.180275	0.493295
MSTRG.4983.2	0	0	0	0	0.20573	0
MSTRG.21820.1	0.122303	0	0.051004	0	0	0
MSTRG.8644.1	0.051911	0	0	0	0.128034	0.090839
MSTRG.17790.2	0.37039	0.6036	0.732391	0.171575	0.03601	0.27158
MSTRG.15418.1	0	0	0.088915	0	0	0.14192
MSTRG.1536.1	0	0	0.169244	0	0	0.044639
MSTRG.10403.2	0	0	0	0.344284	0.128542	0.190356
MSTRG.10403.1	3.37418	1.43972	1.58794	2.50195	2.13502	5.72401
MSTRG.490.1	0.068259	0.169099	0.382257	0.411685	0.239672	0.275451
MSTRG.490.2	0	0	0.15751	0	0	0
MSTRG.1508.1	0.067511	0.425488	0.400759	1.17695	0.403301	0.392611
MSTRG.16194.1	0.278223	0.469188	0.171053	0.02851	0.08077	0.216428
MSTRG.16081.1	0.09053	0.096342	0.045067	0.283779	0	0
MSTRG.6064.1	0.227988	0.072261	0.17883	0.209567	0.022411	0.068403
MSTRG.6803.2	0.370407	0.017679	0	0	0.171776	0.180511
MSTRG.1851.1	0.356724	0.913587	1.04497	1.46532	0.541013	0.688539
MSTRG.6221.23	0.122249	0.701558	1.78073	1.28098	0.539635	0.744182
MSTRG.12001.15	0.327495	0.089755	0.568043	0.509053	0.15785	0.34254
MSTRG.10598.1	0.129578	0	0	0	0	0
MSTRG.199.7	0.144452	0.205744	0.216809	0.733178	0.286779	0.219729
MSTRG.10908.9	0.029625	0.111456	0.173259	0.098482	0.023261	0.232909
MSTRG.14396.1	0	0	0.344697	0	0	0.078597
MSTRG.10908.4	0.381723	0.733515	2.48963	1.24215	0.141349	2.2534
MSTRG.10908.6	0.032889	2.05089	0.111783	0	0.076173	0.082827
MSTRG.10908.7	0	0.363453	0	0	0	0
MSTRG.10908.1	0.483046	0.508756	1.28999	2.1182	0.15337	1.20043
MSTRG.10908.2	0	0.036623	0.24267	0.110731	0	0.043439
MSTRG.10908.3	0	0	2.37933	0	0	0
MSTRG.14665.1	0.096209	0	0.213825	0	0	0.092648
MSTRG.724.1	0.16147	0.128262	0.183882	0.465714	0.406647	0.184119
MSTRG.12073.1	0	0	0	0.190066	0	0.244507
MSTRG.7372.1	0.55775	0.7563	0.91192	1.42492	0.557849	0.161171
MSTRG.19549.1	0.137572	0.016983	0	0	0	0
MSTRG.10493.1	0.125629	0.050898	0.188309	0.373565	0.122024	0.120791
MSTRG.6581.1	0.045402	0	0	0.103789	0.152137	0.327495
MSTRG.6602.1	0.49323	0	0.088419	0.280947	0.142418	0.179017
MSTRG.552.1	0	0.103391	0.004689	0	0.029333	0.165114
MSTRG.2798.1	0	0.353847	0.917433	0.983299	0	0.269152
MSTRG.2798.3	0.07397	0	0	0	0.368588	0
MSTRG.2798.2	0	0.328571	0.521266	0.715655	0.184688	0.055183
MSTRG.524.3	0.019682	0	0.15341	0	0.113796	0.340226
MSTRG.524.5	0.756209	1.13271	0.909583	2.16913	0.060084	1.25663
MSTRG.524.6	0.130024	0.456051	0.546512	0	0.796043	0.414426
MSTRG.619.1	0	0.396691	0	0	0	0
MSTRG.17448.4	0	0	0.07241	0.06046	0.107087	0
MSTRG.15659.5	0.119653	0	0	0	0	0.072024
MSTRG.17448.1	0.150777	0	0.0717	0	0.004416	0
MSTRG.17448.2	0	0	0	0	0.147207	0
MSTRG.17448.3	0.004175	0.03236	0.010013	0.398593	0	0
MSTRG.21896.2	0	0	0.030888	0.110749	0.090774	0.127023
MSTRG.7701.1	0.090735	0.11798	0.199066	0.60038	0.182585	0.287926
MSTRG.2147.3	0.204115	0.087436	0.261739	0.408167	0.268737	0.062678
MSTRG.6253.1	0.151098	0.412019	0.968197	1.82012	0.302871	0.310052
MSTRG.15987.1	0.164568	0.184265	0.475759	0.82408	0.363702	0.54817
MSTRG.10065.1	0.04089	0.063542	0.08472	0	0.205477	0.214549
MSTRG.18750.1	0.11304	0.220917	0.231499	0.503247	0.207935	0.582171
MSTRG.14119.5	0	0	0	0.845056	0.366245	0
MSTRG.20158.1	0	0	0	0	0.495679	0
MSTRG.5252.1	0.250581	0	0	0.853567	0	0
MSTRG.479.3	0.193187	0.442031	0.320235	0.928563	0.373625	0.312451
MSTRG.22175.1	0	0	0.258846	0	0	0
MSTRG.16086.2	0.176222	0	0	0	0	0
MSTRG.19396.1	0.186405	0.327082	0.396783	0.40321	0.221247	0.505115
MSTRG.16874.1	0.386454	0.422099	0.520779	0.86157	0.238073	0.322766
MSTRG.12472.2	0	0.011529	0.2314	0.470142	0.071867	0.115894
MSTRG.664.20	5.68584	8.03367	10.7174	7.33005	6.82651	7.17944
MSTRG.7429.1	0.19532	0.192791	0.501493	0.451102	0.176367	0.316038
MSTRG.17575.1	0.135185	0.218046	0.966642	0.171445	1.00366	0.380921
MSTRG.6390.1	0	0	0.234064	0.203968	0.095798	0.213834
MSTRG.6390.2	0.096115	0.12092	0.165349	0.047167	0.07717	0
MSTRG.17911.1	0	0.071222	0.391785	0.232695	0.053729	0.394954
MSTRG.15424.1	0	0.103144	0.112563	0	0	0.046357
MSTRG.15424.2	0.100001	0	0.030609	0	0	0
MSTRG.13309.1	0.094205	0	0	0.25837	0.066328	0
MSTRG.12835.1	0	0	0	0.089511	0.025922	0.137981
MSTRG.6105.2	0	0	0.091373	0.071544	0.038463	0.110255
MSTRG.4952.2	0.057963	0.063435	0.294926	0.194585	0.12227	0
MSTRG.4952.1	0.101406	0.100462	0.381295	0.232021	0.102762	0.039436
MSTRG.16435.1	0.154063	0.097346	0.03717	0	0.112426	0.028831
MSTRG.18433.1	0.209031	0.332124	0.790577	1.37298	0.497594	1.09725
MSTRG.2320.1	0	0	0.195067	0	0.036771	0.135834
MSTRG.14967.1	0.049741	0	0.185616	0.092231	0.060284	0
MSTRG.7082.1	0.076671	0.144001	0	0	0.212525	0.140487
MSTRG.6780.1	0.34201	0.559008	0.464583	0.845787	0.410482	0.053959
MSTRG.4117.1	0.046553	0.227984	0	0	0	0
MSTRG.6990.1	0.129545	0.413304	0	0	0	0
MSTRG.10659.1	0.796346	1.1302	4.57677	3.32178	2.31911	3.4131
MSTRG.14914.1	1.09037	0.244241	2.27428	0.945003	0.396899	0.166368
MSTRG.779.1	0.232908	0	0.226986	0.606479	0.239547	0.302862
MSTRG.13002.2	0	0	0.039733	0.098747	0	0.102666
MSTRG.13002.3	0	0	0	0	0	0.273779
MSTRG.13002.1	0	0.058279	0.082408	0.042971	0.232294	0.053494
MSTRG.13002.4	0	0	0	0.296077	0.124739	0.16673
MSTRG.1492.34	0.559664	0.3047	0.133662	2.5079	1.26967	0.65408
MSTRG.1492.32	0	0	0	0	0.187126	0
MSTRG.6.1	0.014216	0	0.148571	0	0.069129	0
MSTRG.22161.1	0.259529	1.20538	0.216958	0	1.45148	0.590646
MSTRG.7315.2	0.133278	0.485368	0.619192	0.128002	0.051301	0.242203
MSTRG.7315.1	0	0.553436	0.729022	0.169284	0.268589	0.582631
MSTRG.4053.1	0.039866	0.180411	0.288536	0.678356	0.253161	0.261996
MSTRG.3757.1	0	0	0	0	0	0.115509
MSTRG.21468.1	0	0	0	0	0.128257	0
MSTRG.7381.1	0.113761	0.107118	0.169806	0.233555	0.045324	0.103673
MSTRG.16634.18	0.256892	0.287636	0.51837	0.689853	0.134826	0.271298
MSTRG.12995.10	0.47821	1.40428	6.97925	4.09748	1.82237	0.945008
MSTRG.17185.1	0	0.13088	0.074612	0	0	0.380257
MSTRG.19813.1	0.122847	0.075559	0.257597	0.150737	0.100193	0.043095
MSTRG.20855.1	0.133838	0.237633	0.5597	0.848647	0.226026	0.193761
MSTRG.17674.1	0	0	0.138789	0	0	0
MSTRG.15316.1	0.244034	0.548223	0.50853	0.978274	1.11551	0.518004
MSTRG.19522.1	0.059446	0	0.15752	0.333596	0.266221	0.16827
MSTRG.3749.1	0.127981	0.219509	0	0.128709	0.141944	0.07196
MSTRG.19734.1	0	0	0.086754	0	0	0.223633
MSTRG.14162.3	0	0	0	0	0.064562	0.374393
MSTRG.13664.3	0.998357	0.300428	0.840267	2.6036	0.470646	0.893719
MSTRG.16637.1	0.186233	0.334092	0.06621	0.68772	0.210077	0.274401
MSTRG.11956.1	0.195669	0.28232	0.542182	1.46787	0.353493	0.824006
MSTRG.19155.1	0	0	0	0.320402	0	0
MSTRG.19088.2	0	0.629821	0.272599	0.443839	0	0.184095
MSTRG.1664.1	0.719127	0.250197	0.158992	0.334639	0	0.088246
MSTRG.18727.1	0	0.036376	0.146595	0.008714	0	0.232135
MSTRG.1800.21	0	0	0.887459	0	0.174636	0
MSTRG.1800.20	0	0	0	0	0.433549	0
MSTRG.1800.27	0	0.006848	0	0.021715	0	0.112974
MSTRG.1800.28	0.182112	0.076985	0.095682	0	0	0.054464
MSTRG.20570.1	0.706065	1.50319	2.0663	0.696278	1.12709	0
MSTRG.14172.2	0.096377	0	0.191094	0.377428	0.039053	0.323219
MSTRG.14172.1	0.099444	0	0.060109	0.115995	0.052178	0.073627
MSTRG.1656.1	0	0	0.05577	0	0	0.138999
MSTRG.683.2	0.151338	0.097963	0	0.161101	0.153043	0.222231
MSTRG.5614.1	0.115324	0.600288	0.319965	0.665859	0.19288	0.230699
MSTRG.12576.1	0.073659	0.077695	0.040936	0.211781	0.132774	0.228046
MSTRG.10258.1	0.046498	0.148952	0.497149	0	0.175054	0.035014
MSTRG.15381.4	0.065117	0.151629	0.079667	0.551074	0	0.298775
MSTRG.4057.11	0.115243	0.143905	0.177874	0.712517	0.332591	0.492992
MSTRG.1532.1	0	0.227617	0.920225	0.394637	0.149569	0.319311
MSTRG.5338.1	0	0	0.149329	0.257645	0.169777	0.080468
MSTRG.12689.1	0	0	0	0.200439	0	0
MSTRG.6113.1	0	0.579531	1.59821	0.772343	0.681023	0.123018
MSTRG.17502.1	0.344143	0.525056	0.404533	0	0.230514	0.176772
MSTRG.5044.2	2.64814	13.4951	11.0274	9.50145	6.96721	9.54324
MSTRG.5044.9	0.114166	0.11993	0.656914	0.988263	0.182727	1.12363
MSTRG.7221.1	0	0.266719	0.195555	0.352736	0	0.305824
MSTRG.17188.1	0.037592	0	0.194848	0.16966	0.085261	0.251868
MSTRG.18100.1	0	0	0	0	0.217247	0
MSTRG.17902.2	0.444829	0.419876	0.747073	0.539983	0.498196	0.521784
MSTRG.17869.1	0	0	0.087982	0	0.123497	0
MSTRG.21190.7	0.236685	0	0.119654	0	0	0
MSTRG.35.1	0	0	0.125223	0	0	0
MSTRG.5390.1	0.069223	0.228099	0.067544	0.19994	0.168713	0.018537
MSTRG.35.2	0	0.13088	0.062377	0	0	0
MSTRG.15576.1	0.126905	0	0	0	0	0.073223
MSTRG.13827.1	0	0	0.171846	0.111816	0	0
MSTRG.13827.3	0.104083	0	0.029576	0.17098	0	0.262487
MSTRG.13827.2	0	0	0.144769	0	0.041528	0
MSTRG.15629.1	0	0	0.519258	0	0	0
MSTRG.15590.2	4.74215	1.75844	1.66646	3.90974	1.23056	0.496154
MSTRG.13667.1	0.057064	0.067925	0.195664	1.73347	0.036927	0.132183
MSTRG.4018.4	0	0	0	0	0.189036	0
MSTRG.4018.5	0.640321	1.18535	2.12851	1.30207	0.813296	1.43977
MSTRG.5392.1	0	0.137299	0.077405	0	0.18228	0.013394
MSTRG.6233.1	0.067945	0.304936	0.694015	1.01127	0.310049	0.224214
MSTRG.9218.1	0.118563	0.09254	0.397117	0.645314	0.239809	0.252468
MSTRG.14602.1	0	0.134892	0.03734	0.265853	0	0
MSTRG.14602.2	0.049618	0	0.114309	0.353943	0.240196	0.231202
MSTRG.409.1	0.145824	0	0	0	0	0
MSTRG.8718.1	0.161673	0	0.105439	0	0	0
MSTRG.6566.1	0.141221	0	0.080101	0	0.106023	0.05863
MSTRG.21876.1	0	0.13088	0	0	0	0
MSTRG.297.2	0	0.422885	0	1.53598	0	0
MSTRG.297.3	0	0.003664	0.317409	0.004147	0.68107	1.43341
MSTRG.10810.1	0.138364	0.095115	0.529032	0.256162	0.221592	0.349393
MSTRG.11283.2	0.649022	0.666072	0.864601	0.712489	0.278183	0.224808
MSTRG.12323.1	0	0.383881	0.541384	0	0	0.194737
MSTRG.14101.1	0	0	0.241865	0.120953	0.02882	0
MSTRG.3494.4	0	0.160039	0	0	0	0
MSTRG.3494.1	0.149227	0.022353	0.206209	0.105934	0.043039	0.192919
MSTRG.3494.3	0.007561	0.274673	0	0	0	0
MSTRG.5351.1	0	0.110121	0.438309	0.124162	0.039117	0.171777
MSTRG.7573.2	0.136348	0.25298	0	0.38031	0.07077	0
MSTRG.11364.1	0.392731	0.395279	2.53038	1.57641	0.369279	0.418632
MSTRG.9554.1	0.25773	0.431937	0.174356	0.993998	0.141412	0.42725
MSTRG.14181.2	0	0.043897	0	0.343327	0.227791	0.319443
MSTRG.21145.6	0	0	1.40283	0	0	0
MSTRG.5718.1	0.028106	0.164114	0	0.471272	0.213899	0
MSTRG.14864.1	0.195458	0.153709	1.05596	0.219433	0.09244	0.18259
MSTRG.16968.1	0.078651	0.311795	0.604692	0.467648	0.198383	0.153708
MSTRG.19960.1	0	0.166258	0.407543	0.639347	0.376565	0.209679
MSTRG.5453.1	0.082036	0.145837	0.247842	0.945641	0.15849	0.084702
MSTRG.4155.1	0	0	0.037181	0.557473	0.136107	0
MSTRG.5722.3	0.318707	0.219303	0.305874	0.338778	0.205799	0.295611
MSTRG.6051.1	0.417931	0.104432	0.023401	1.48	0.232516	0.089687
MSTRG.5722.8	0.227588	0.11328	0.093347	0.068041	0.094546	0.21088
MSTRG.4523.1	0.089595	0.07426	0.234685	0.623483	0.288924	0.131762
MSTRG.701.1	0.424679	1.0167	0.793417	0.326411	0.242308	0.279248
MSTRG.14845.1	0.220028	0.13481	1.07157	0.347003	0.387617	0
MSTRG.16764.1	0	0.207449	0.142746	0.10473	0.056165	0
MSTRG.1726.1	0	0	0	0	0.110083	0.13002
MSTRG.7619.1	0	0.047054	0.414982	0.218123	0	0
MSTRG.4462.7	0	0	1.68562	0	0	0
MSTRG.4462.8	0	0	1.0584	0	0	0.059834
MSTRG.21249.1	0.07643	0.037879	0.035123	0	0.065918	0.137428
MSTRG.6079.3	0.026065	0.019988	0.283612	0.281262	0.096105	0.308199
MSTRG.8987.1	0	0.221836	0.337243	0.783975	0	0.221845
MSTRG.5940.1	3.95083	1.68122	0.519487	4.0331	1.88349	0
MSTRG.8747.1	0	0	0.028965	0.125928	0.110083	0.106724
MSTRG.5976.2	2.05821	3.96409	4.45926	5.28271	2.547	3.65784
MSTRG.20445.1	0.041105	0.240276	0.163673	0.332449	0.18373	0.0175
MSTRG.19772.2	0.23081	0	0	0	0	0
MSTRG.19772.3	0.069933	0	0	0.138105	0	0
MSTRG.19772.1	0.011357	0	0.135357	0	0	0
MSTRG.9081.1	0.131008	0.486713	0.548076	0.234197	0.070266	0.265809
MSTRG.12082.2	0	0	0	0.136676	0.078513	0.110516
MSTRG.2162.3	0	0.144674	0	0.306227	0.086118	0.0891
MSTRG.2162.4	1.77421	1.64317	2.45598	3.49607	1.23275	1.07621
MSTRG.8755.3	0	0	0.594339	0.041153	0	0.005001
MSTRG.8755.1	0.042769	0.040125	0.20472	0.2053	0.062933	0
MSTRG.8755.4	0	0	0.412254	0.100726	0	0.030469
MSTRG.8755.5	0	0	0.20085	0	0	0.073576
MSTRG.8749.1	0.101822	0	0	0.291863	0.038279	0.044053
MSTRG.14035.2	0	0.267607	0.090216	0.153582	0.147686	0.298933
MSTRG.1117.5	0.679929	2.0649	1.44357	0.90361	0.740907	0.625997
MSTRG.1117.1	0.467132	1.18334	2.69652	2.30537	0.911845	1.61325
MSTRG.1117.2	0.890477	1.94061	2.83831	2.65258	1.45521	1.36721
MSTRG.11050.5	0.483068	0.087646	0.060504	0.224882	0.544796	0
MSTRG.3454.1	2.54019	5.76619	8.3303	2.94853	3.25979	4.37765
MSTRG.5231.1	0	0.061398	0.330821	0.566133	0.541787	0.596793
MSTRG.18707.1	0.002279	0	0.061124	0.487418	0.107621	0
MSTRG.5790.1	0	0	0.148405	0.308025	0	0
MSTRG.1885.2	0.052847	0	0.12059	0	0	0
MSTRG.10509.1	0.035369	0.307696	0.10462	0.214507	0	0.124648
MSTRG.18362.6	0.127617	0	0.145591	0.11946	0.046677	0.046504
MSTRG.3463.1	0.104637	0.035064	0.164801	0.1047	0.025289	0.141221
MSTRG.21013.1	0	0.136949	0.272107	0	0.063178	0.091469
MSTRG.17328.1	0.33755	0.491048	0.923881	0.416958	0.262944	0.169906
MSTRG.2017.1	0.076836	0	0.038136	0	0.187479	0.136293
MSTRG.5285.1	0.459065	0.547279	0.551332	0.684163	0.227536	0.36809
MSTRG.20809.1	0	0	0.148997	0.152731	0.046898	0.085314
MSTRG.186.19	0.027281	0.085434	0.088767	0.01962	0.159108	0.074884
MSTRG.15399.2	6.71756	16.3356	15.6307	13.0218	12.4051	16.0121
MSTRG.9453.1	0.102606	0.264344	0.515265	0.354596	0.170451	0.259269
MSTRG.21173.29	0	0	0	0.643324	0.207305	0.461744
MSTRG.21173.28	0	0	0.089474	0.446448	0.155599	0.443949
MSTRG.21173.20	0	0	0	0.202567	0	0.048371
MSTRG.21173.23	0.020256	0.025799	0.105834	1.59651	4.69591	1.42656
MSTRG.21173.25	0	0	0	0.672362	0	0.290079
MSTRG.21173.24	0.028557	0	0.059438	1.36653	0.000993	1.04122
MSTRG.21173.27	0	0.237619	0	0.186603	1.53015	0.196197
MSTRG.21173.26	0	0	0	0.127966	0.78642	0.379312
MSTRG.16418.1	0	0	0	0.196499	0	0
MSTRG.17074.2	0	0.140786	0.443578	0.25711	0.220859	0.069457
MSTRG.18452.1	0	0	0.071701	0.775094	0.406722	0.7998
MSTRG.11323.1	1.11164	0.892527	1.38351	1.09718	0.586977	0.756941
MSTRG.11323.2	0.27909	0.237039	0.177064	0.886537	0.202379	0.014666
MSTRG.11323.3	0.121311	0	0.216695	0	2.6e-05	0.42598
MSTRG.19917.1	0	0.196979	0.648257	0.084571	0.14135	0.239774
MSTRG.10323.1	0.084372	0.270667	0.443941	0.729165	0.487449	0.287782
MSTRG.6537.1	0.180668	0.126883	0	0.081979	0	0.282939
MSTRG.8017.1	1.03343	0.692102	0.831247	2.51722	0.664425	0.830138
MSTRG.11694.1	0.129869	0.133985	0.269533	0.215694	0	0.246887
MSTRG.14380.1	0.187283	0.111318	0.057141	0	0	0.061256
MSTRG.9011.2	0	0	0.285635	0.134061	0.064215	0.456077
MSTRG.10310.1	0.309004	0.55999	0.470174	1.21632	0.893295	0.724618
MSTRG.5743.1	0.211539	0.170404	0.554122	0.72341	0.29295	0.282292
MSTRG.876.3	0.050499	0.482401	0.81882	1.8935	0.306026	1.07719
MSTRG.876.4	0.187142	0.707479	1.22605	3.48776	0.979414	1.24111
MSTRG.17612.1	0	0.055498	0.134339	0.064079	0	0.121179
MSTRG.16987.1	0.222458	0.28164	0.380451	0.474095	0.114496	0.15849
MSTRG.2123.2	0.736449	0.527653	0.318461	1.20946	0.635542	0.275868
MSTRG.2123.7	0.080492	0.585679	1.33105	0.98867	0.665706	0.834005
MSTRG.17930.1	0.0489	0.230304	0.324936	0.107257	0.087	0.063391
MSTRG.15651.1	0	0.115897	0.202484	0.191817	0.115732	0.19372
MSTRG.14596.5	0.180289	0.039751	0.110419	0.447662	0	0.217996
MSTRG.4216.1	0	0.080169	0.143127	0.257753	0.068684	0.110877
MSTRG.20129.3	0.062714	0.150011	0	0.46727	0.093957	0.192541
MSTRG.3510.1	0	0	0.029854	1.19187	0.162555	0.350273
MSTRG.3510.2	0.055626	0.278112	0.017372	0.299838	0.125414	0.43045
MSTRG.3510.3	0	0	0.343561	0	0	0
MSTRG.20173.1	0.64278	2.48555	4.90676	4.09643	2.49359	3.17253
MSTRG.1646.6	0.361723	0.247072	0.60966	0.304244	0.134448	0.144834
MSTRG.14419.1	0.203592	0.288836	0.370394	0.558603	0.434698	0.714603
MSTRG.20142.1	0	0	0.256925	0.05561	0.283059	0.181113
MSTRG.11872.1	0	0	0.196135	0.168921	0	0
MSTRG.2014.1	0.120153	0	0.184324	0.190066	0	0
MSTRG.7735.5	0	0	0	0.114379	0	0
MSTRG.20563.1	0.072178	0.052282	0.203707	0	0	0
MSTRG.2510.1	0	0	0.087982	0	0	0.108817
MSTRG.15679.1	0	0	0	0.54682	0.715835	0.318483
MSTRG.10257.2	0.261632	2.14987	1.59072	1.18979	0.699043	0.761402
MSTRG.10257.1	0.254221	2.79609	2.62047	1.0368	0.778482	0.809689
MSTRG.3595.11	0.167577	0.305135	0.052405	0.260934	0.260293	0.204859
MSTRG.21399.1	0	0	0.119387	0	0.225827	0.101967
MSTRG.19039.1	0.063796	0	0.21692	0	0.097721	0.156787
MSTRG.1513.1	0	0	0.227271	0	0.242638	0.214507
MSTRG.11701.1	0	0.13088	0.067927	0.80722	0.228369	0.52021
MSTRG.1513.3	0	0.294024	0.036831	0	0.462281	0.069282
MSTRG.1513.2	0.105083	0	0	0	0	0.176068
MSTRG.13799.1	0.175325	0	0.046066	0.218456	0.033752	0.209296
MSTRG.20579.1	0	0	0.491391	0.106005	0.230291	0.541648
MSTRG.16819.1	0.529517	0.704283	1.87427	1.86818	0.693097	0.654736
MSTRG.16048.1	0	0	0.179859	0.115067	0	0
MSTRG.20110.1	0.178306	0.183826	0.753767	1.39606	0.265404	0.388741
MSTRG.4895.1	0.179543	0.525225	0.292406	0.112344	0.006957	0
MSTRG.13499.1	0	0	0	0	0.110083	0
MSTRG.2867.1	0.253257	0.23831	0.760541	0.205643	0.136085	0.081315
MSTRG.6661.1	0	0	0	0.289082	0	0
MSTRG.9492.1	0	0.065302	0.141552	0.391382	0	0
MSTRG.10362.1	0.454287	0.252589	0	0.528229	0.084841	0
MSTRG.11291.2	0.186845	0.052878	0.022447	0.067427	0.100472	0
MSTRG.11291.1	0.344554	0.229064	0.120751	0.114697	0.142872	0
MSTRG.12277.2	0.2501	0.120674	0.316861	0.285855	0	0.351121
MSTRG.12277.1	0.026056	0.08823	0.13895	0.040181	0.034747	0.136623
MSTRG.19721.1	0.500705	0.245666	0.210489	0.576727	0.059122	0.070345
MSTRG.17923.1	0.46725	0.15486	0.338613	0.544572	0.04998	0.07982
MSTRG.10242.1	0.532568	0.581412	0.793102	0.606781	0.333924	0.465451
MSTRG.21739.6	0.024067	0	0.293263	0.789091	0.10547	0.347428
MSTRG.8609.1	0.108394	0.681863	2.2783	0.634582	0.727714	0.878196
MSTRG.13079.2	0.073475	0	0.162072	0.159286	0	0
MSTRG.8609.2	0.023212	0.675444	2.99463	2.14457	1.71551	0.801801
MSTRG.21196.1	0.065385	0	0	0	0	0.114752
MSTRG.14306.1	0.17988	0	0.140865	0.144571	0.129113	0
MSTRG.12619.1	0	0	0	0	0.158787	0
MSTRG.3068.1	0	0	0	0.345504	0	0
MSTRG.11924.4	7.7481	7.59811	10.4141	26.1605	7.61148	13.8472
MSTRG.9671.5	0	0	0.17118	0.10601	0.048841	0.271123
MSTRG.4995.1	0.037531	0	0.03078	0	0.299235	0.038369
MSTRG.2558.1	0.140704	0.970468	1.37403	1.08432	0.517065	1.57178
MSTRG.20209.2	0.420489	0.274598	1.18979	0.723492	0.32785	1.04528
MSTRG.20993.1	0.263215	0.21636	0.243898	0.48606	0.142677	0.078944
MSTRG.16977.57	0.816783	0.993557	1.52021	1.78645	0.39028	1.2597
MSTRG.4822.1	0	0.128734	0	0	0	0
MSTRG.7917.1	0	0	0	0.248203	0.164909	0
MSTRG.5600.1	0.037232	0.08957	0.191914	0.190566	0.309857	0.148068
MSTRG.10278.12	0.860117	2.77644	5.13112	4.21747	2.817	5.44445
MSTRG.6885.1	1.55611	2.59552	5.86261	5.18054	2.81097	4.30543
MSTRG.3458.1	0	0.205447	0.09443	0	0.310731	0.055884
MSTRG.1510.1	0.248263	0.32477	0.922177	0.480339	0.328751	0.32693
MSTRG.10978.1	0.026409	0.102061	0.272049	0.137668	0.0592	0.250098
MSTRG.2907.3	0.111103	0.050951	0	0.22751	0	0.094461
MSTRG.2907.2	0	0.046682	0	0	0	0.230603
MSTRG.16682.1	0	0	0.234182	0	0	0
MSTRG.13730.1	0.209609	0.120212	0.326554	0.386685	0.296776	0.192093
MSTRG.496.1	0	0.130912	0	0	0.071023	0
MSTRG.15017.1	0.13394	0.415171	0.389903	0.322814	0.224883	0.690365
MSTRG.240.1	0.075357	0.297782	0.804186	1.01782	0.845025	1.29943
MSTRG.16448.1	0.031217	0	0.062477	0.036395	0.107155	0
MSTRG.2907.4	0.160109	0.031882	0.386978	0.053729	0.027246	0.12928
MSTRG.3483.1	0	0.185627	0.035365	0	0	0.195004
MSTRG.16700.3	0	0	0.144457	0	0	0
MSTRG.7905.2	0	0	0.127829	0	0.112745	0
MSTRG.7905.1	0.213121	0.429979	0.048058	0.453331	0.194914	0.431543
MSTRG.8920.2	0.078455	5.06645	6.1504	3.12874	3.4543	2.18464
MSTRG.7569.1	0.023126	0	0.163372	0.102879	0.141001	0.135668
MSTRG.12411.1	0.178325	0.287965	0.927445	0.654341	0.344636	0.587832
MSTRG.20656.5	0.194073	1.2771	0	0	0.176509	0.358926
MSTRG.5822.1	0.059122	0	0.038096	0.187904	0	0
MSTRG.20656.4	0.065709	1.24656	0	0	0.505329	1.09046
MSTRG.20706.1	1.32006	0.498055	0.125676	0.72999	0.418582	0.266753
MSTRG.17387.6	0.063452	0.055608	0.025353	0.502688	0.045861	0.25357
MSTRG.12426.1	0	0.053558	0.065829	0	0.321299	0
MSTRG.20687.1	0	0	0.162052	0	0	0
MSTRG.19937.1	0	0.206905	0	0.215221	0	0
MSTRG.16024.1	0	0.178602	0	0	0	0.438714
MSTRG.9457.1	0	0	0.100287	0.183743	0.065684	0.098768
MSTRG.17010.1	0.10833	0.031064	0.058094	0.413911	0.068601	0.098746
MSTRG.8798.5	0	0	0.154851	0.057785	0.080738	0.000342
MSTRG.8798.2	0	0.06114	0.029214	0.154681	0.002811	0.016432
MSTRG.8798.1	0	0.077153	0.10631	0.158661	0.049239	0
MSTRG.12524.1	0.058494	0.094545	0.115222	0.168074	0.156499	0.040383
MSTRG.12524.3	0	0.133374	0.02788	0.042162	0.03891	0
MSTRG.9447.1	0	0	0.034754	0.092665	0	0.222834
MSTRG.21268.3	0	0	0.197669	0	0	0
MSTRG.3897.1	0.051194	0	0.079708	0.228863	0.290104	0.039479
MSTRG.20026.1	0.352675	0.788831	0.68186	0.492813	0.436086	0.697693
MSTRG.17066.9	0	0.132138	0.170465	0.128114	0	0
MSTRG.8833.1	0.092115	0.143063	0	0.031341	0	0.410178
MSTRG.18032.1	0	0	0.068642	0.215957	0	0.090949
MSTRG.8823.2	0.066422	0.363324	0.183033	0.208154	0.297794	0.19202
MSTRG.8823.1	0.077593	0.073975	0.264745	0	0.027778	0.136843
MSTRG.14305.2	0.01889	0	0.019531	0.179295	0	0
MSTRG.14305.1	0.150225	0	0.150605	0.09673	0.080883	0.103592
MSTRG.5540.1	0.30261	0.593479	1.6197	2.1156	1.2303	1.39218
MSTRG.7308.1	0.014066	0	0.054124	1.17972	0.110568	0.223747
MSTRG.6336.1	0.464458	0	0	0.442452	0	0
MSTRG.4848.1	0	0.017494	0	0.076214	0.055042	0.178377
MSTRG.5688.1	0.09507	0.212375	0.365028	0.10645	0.233739	0.051962
MSTRG.2683.1	1.24734	0.21479	2.46055	0	0.200626	0.548743
MSTRG.2683.2	0.07826	1.01336	0.065755	0.889864	0	0
MSTRG.2683.3	0	0.201738	0	0.320758	0.124287	0.192413
MSTRG.14495.1	0.036456	0.209703	0.123307	0.279494	0.10152	0.111729
MSTRG.8778.1	0.021422	0.042313	0.195624	0	0.01762	0.173129
MSTRG.12608.1	0	0	0.198784	0	0	0
MSTRG.17809.1	0	0.291862	0.176737	0.163105	0.068417	0.059212
MSTRG.17809.2	0	0.119411	0.113674	0.0793	0.217543	0
MSTRG.18811.1	0	0	0.023273	0	0	0.511203
MSTRG.18515.1	0	0.232786	0.164882	0	0.07647	0.109058
MSTRG.645.5	0.683702	0.122617	0.044769	0	0.219178	0
MSTRG.12632.1	0.10786	0	0.318591	0.278416	0	0.022637
MSTRG.20796.1	0.021451	0.031078	0.312792	0.840781	0.281835	0.38046
MSTRG.15061.1	0	0	0	0	0	0.192748
MSTRG.11054.1	0.128892	0	0.028465	0	0.099076	0.130476
MSTRG.18618.1	0.054147	0	0.182248	0	0.074835	0.206611
MSTRG.3979.1	0	0	0	0.359171	0	0.07305
MSTRG.15167.1	0	0.062408	0.041953	0.190799	0.057379	0.42844
MSTRG.8214.1	0.158069	0	0	0.06878	0.026498	0.050424
MSTRG.15075.1	0.15868	0.101999	0.032041	0.282086	0.050897	0.225159
MSTRG.21903.1	0	0	0.185268	0	0.146524	0
MSTRG.12450.1	0.19521	0.046599	0	0.016122	0	0
MSTRG.15039.1	0.258005	0	0.254248	0.47539	0	0.102487
MSTRG.13350.1	0	0.048766	0	0	0.151402	0
MSTRG.12466.1	0	0.11791	0	0.410097	0	0.159895
MSTRG.2429.1	0	0.05284	0.276788	0.118348	0.032649	0.029935
MSTRG.896.2	0.985018	0.33014	0.810006	1.23031	0.619461	0.503166
MSTRG.896.1	0.034752	0.104447	0.303319	0.16471	0.192421	0.113291
MSTRG.15918.1	1.25004	2.20113	3.16263	3.17519	1.78707	2.3839
MSTRG.21520.2	0.049943	0.163454	0.062998	0.064469	0	0.116061
MSTRG.21520.1	0.023611	0.082293	0.202555	0.155606	0.067992	0.097974
MSTRG.16056.1	0	0	0	0	0.178682	0.050972
MSTRG.3635.1	0.155026	0.147604	0.413529	0.236782	0.07839	0.220287
MSTRG.5331.1	0.037345	0.013018	0.170562	0.82666	0.216837	0.151944
MSTRG.6988.1	0.079172	0	0	0.380131	0	0
MSTRG.6444.1	0.050253	0	0	0.263139	0	0.147507
MSTRG.14636.1	0	0.11114	0.085386	0	0.226663	0.281049
MSTRG.20729.1	0	0.131377	0.018511	0.5172	0.209144	0.17351
MSTRG.21169.1	0	0.185074	0.235347	0.266775	0.05422	0.14837
MSTRG.6659.1	0.178956	0.1349	0.952788	0.557872	0.117732	0.085159
MSTRG.4055.1	0.113178	0.119172	0.322565	0.414134	0.506197	0.407491
MSTRG.3408.5	0.857091	0.692501	1.13211	2.09678	0.927464	1.93773
MSTRG.9239.1	0.292366	0.63718	2.0285	0.929987	0.199005	0.512044
MSTRG.126.1	0.091363	0.042075	0.115546	0.254547	0.00897	0.02346
MSTRG.11984.25	2.46552	1.02353	2.13448	2.75659	0.972996	1.15559
MSTRG.16826.2	0.03953	0.32519	1.35215	0.868588	0	0.499609
MSTRG.5567.1	0	0.214027	0.170399	0.144271	0.060303	0.100269
MSTRG.9225.1	0.147009	0	0.095377	0	0.043416	0
MSTRG.6200.1	0.088719	0.134569	0.157541	0.42937	0.064277	0
MSTRG.17623.1	0.128822	0.059894	0.10936	0.078925	0	0.037683
MSTRG.16598.1	1.06324	1.74688	2.24733	2.56377	0.569628	0.905586
MSTRG.20096.1	0.731722	0	2.25202	1.04275	0.230095	0.501511
MSTRG.18668.1	0.093057	0.185427	0.247111	0.210243	0.046313	0.111594
MSTRG.3573.16	0.466489	0.526155	0.869251	1.35115	0.274429	0.352618
MSTRG.5960.1	0.862876	0.414733	0.103946	0.403123	0.152474	0.255185
MSTRG.788.1	0.150514	0	0.254692	0.731095	0.312827	0.237721
MSTRG.2534.1	0.310817	0.566891	0.730092	0.489942	0.235105	0.332227
MSTRG.10702.3	0.008832	0	0.007196	0.326155	0	0
MSTRG.9237.1	0.027362	0.108066	0.086045	0.084047	0	0.155179
MSTRG.16270.4	0	0	3.13252	2.10089	1.15813	0
MSTRG.16270.5	0	0	3.82119	0	0	0
MSTRG.16270.6	0	0	0	4.27242	0	0
MSTRG.16270.7	0	0	0	0	1.00848	0
MSTRG.18215.1	0	0	0.204109	0.265583	0	0
MSTRG.16270.2	0	0	0	0	0	1.3053
MSTRG.16270.3	0	4.39141	0.017789	0.018863	0.001169	5.2304
MSTRG.12998.1	0	0.169241	0.095567	0.273863	0	0.04494
MSTRG.20652.1	0.058258	0.044873	0.297419	0.804782	0.04839	0.433362
MSTRG.20652.2	0	0	0.114943	0	0	0
MSTRG.16257.1	0	0	0.280369	0	0	0
MSTRG.17598.3	0	0	0.120259	0	0	0
MSTRG.20429.1	0	0	0.251599	0	0	0.19608
MSTRG.18053.1	0	0.106406	0.165234	0.434215	0	0.173528
MSTRG.16901.1	0.665426	0.510674	1.11284	0.393392	0.334775	0.106862
MSTRG.4991.4	0.079441	0	0	0.385101	0	0.214679
MSTRG.4991.5	0.117276	0.016737	0.245387	0.084331	0.083232	0.263882
MSTRG.4991.6	0.105205	0.028687	0.230897	0.806546	0.17209	0.389162
MSTRG.10988.1	0	0	0	0.190066	0.100322	0
MSTRG.4985.1	0	0.116032	0.083916	0.261939	0.051804	0.114752
MSTRG.14015.4	1.1873	0.904427	0.956371	0.951067	0.232831	0.591024
MSTRG.14015.3	0	0.035692	0.047499	0.13872	0.024444	0.328598
MSTRG.14015.2	1.59271	0.661537	2.02219	0.600441	1.17908	0.541113
MSTRG.14015.1	5.77228	8.61772	8.55756	6.45	8.26447	7.74254
MSTRG.2995.1	0.105203	0.084746	0.184887	0.048902	0.100359	0.028934
MSTRG.11351.9	0	0.175177	0.059923	0.13037	0	0
MSTRG.11351.8	0	0	0	0.186729	0.046451	0
MSTRG.11351.7	0	0	0.026738	0	0	0.158161
MSTRG.11351.6	0	0	0	0	0	0.294054
MSTRG.11351.5	0.158727	0	0.035378	0	0	0
MSTRG.11351.4	0.022812	0.154061	0.133156	0.127154	0	0.106702
MSTRG.11351.3	0.293776	0.006447	0	0	0.056962	0
MSTRG.11351.2	0.009365	0.000352	0.132768	0.269549	0.181704	0.033334
MSTRG.11351.1	0.145311	0	1.18525	0.78503	0.068102	1.58679
MSTRG.16482.11	4.10957	3.9788	5.84661	11.2876	4.30724	3.53773
MSTRG.16482.10	0	0.771047	0.195205	0.738169	2.20598	0.246004
MSTRG.18654.1	0.331262	0.297987	0.476422	0.570691	0.246775	0
MSTRG.15536.2	0.149031	0	0.452991	0	0.023931	0
MSTRG.15536.3	0.036441	0	0.252862	0	0.050068	0
MSTRG.5336.1	0.762801	0.948149	1.12092	1.67032	0.849998	0.575218
MSTRG.2583.3	0	0.112491	0.17414	0	0.044444	0
MSTRG.2583.2	0	0	0.124789	0	0	0
MSTRG.2583.1	0.112883	0.223183	0.65671	0.297411	0.044289	0.043326
MSTRG.13899.1	0.645388	0.78001	1.26451	1.20841	0.575617	1.1328
MSTRG.2583.4	0.195482	0.109353	0.211336	0	0.029041	0.149995
MSTRG.4911.1	0.33379	0	0	0	0.047023	0.027759
MSTRG.492.2	0	0	0.061077	0.235354	0	0
MSTRG.492.1	0.299205	0.316981	0.932878	0.869532	0.347011	0.512892
MSTRG.6098.3	0.041066	0.563718	0.55403	0.318876	0.523613	0.242575
MSTRG.22017.1	0	0	0.130649	0	0.10677	0
MSTRG.2373.1	0.913755	1.11166	0.867661	2.25287	0.948025	1.03422
MSTRG.3244.1	0.096912	0.175964	0.272241	0.637057	0.226027	0.260806
MSTRG.2402.2	0.029829	0	0.08127	0.225866	0	0
MSTRG.17001.6	0	0	0.410268	0	0	0
MSTRG.10906.1	0	0	0.049553	0	0.173349	0.07826
MSTRG.12415.1	0.333129	0.584259	1.54437	0.799005	0.565093	0.481771
MSTRG.4939.2	0.211995	0.192942	0.174168	0.099167	0	0.053893
MSTRG.4939.1	0.023878	0.019071	0.158393	0.229505	0	0.144176
MSTRG.16484.1	0	0.024413	0.054623	0.240659	0	0.075533
MSTRG.5739.2	0.672035	2.38089	2.393	3.72248	0.49509	0.574614
MSTRG.5739.1	0.000726	0	0.71062	0	0.65868	0.632232
MSTRG.6221.30	0.144199	0.45167	0.814406	0.510637	0.29151	0.262905
MSTRG.9114.1	0.129758	0.042572	0.214029	0.134126	0.057855	0.036591
MSTRG.10560.1	0	0	0.135188	0	0.128702	0.180882
MSTRG.14962.1	0.091136	0	0.285817	0	0.131022	0
MSTRG.4479.1	0.498497	0.854544	1.40595	1.31594	0.455076	0.973888
MSTRG.13505.4	0.019454	0	0	0.035335	0.19201	0
MSTRG.17014.1	0.361731	0	0	0.298568	0.058509	0.090356
MSTRG.2009.1	0.070413	0.021188	0.183382	0.048077	0.057176	0
MSTRG.16921.16	1.33392	1.18156	2.22541	3.19657	1.22163	1.31327
MSTRG.3532.1	1.62309	0.723283	1.74788	2.06225	0.639997	0.301515
MSTRG.21300.11	0.208596	0.473492	0.368852	1.42361	0.586824	0.922843
MSTRG.8592.1	0.17252	0.096276	0.246875	0.619638	0.063843	0.088327
MSTRG.554.1	0.070795	0.246943	0.20045	0	0.208223	0.114366
MSTRG.16207.1	0.933195	0.860156	1.08546	1.42991	0.475365	0.545996
MSTRG.15272.1	0	0	0.056695	0.050947	0.03661	0.26423
MSTRG.15048.2	0.105196	0	0	0.326926	0	0
MSTRG.21890.1	0.056974	0.16953	0.523218	0.381001	0.082906	0
MSTRG.1549.1	0	0.230287	0.099593	0	0	0
MSTRG.8899.1	0	0	0.141079	0.078647	0	0.290291
MSTRG.5885.1	0.191433	0.103095	0.055855	0.102194	0.063651	0
MSTRG.5885.2	0.235068	0	0.03509	0.07702	0	0
MSTRG.15345.1	0.243822	0.488717	0.516382	1.82479	0.805067	1.04254
MSTRG.15535.1	0.369865	0.55917	0.804846	1.52426	0.472542	0.736857
MSTRG.15047.1	0.033892	0	0	0.140389	0.147484	0.151047
MSTRG.20536.2	0	0	0.216754	0	0	0
MSTRG.13723.1	0.018361	0.017984	0.057088	0.061179	0.02605	0.111248
MSTRG.11059.1	0.155898	0	0	0	0	0
MSTRG.9280.1	0	0.097427	0.313846	0.335097	0.104538	0.09634
MSTRG.14467.1	0.209506	0	0.040424	0.155208	0.112846	0
MSTRG.18756.7	0.421597	0.824661	0.721427	0.836115	0.511478	0.548622
MSTRG.15059.1	0	0.13088	0	0	0	0
MSTRG.8883.1	0.352258	0.835666	1.89722	2.63726	1.10173	1.18582
MSTRG.7829.1	0.053552	0.107517	0.19893	0.112179	0.02863	0.335667
MSTRG.12194.1	0.152965	0.202868	0.30744	0.365973	0.197885	0.245392
MSTRG.11733.1	0.137182	0.063029	0.163247	0.303859	0.210099	0.270725
MSTRG.18785.12	0	0	0.28645	0	0	0
MSTRG.645.10	0.23746	0.143155	0.237564	0.285498	0.263724	0.030671
MSTRG.12839.1	0.09281	0.092785	0.052739	0.764644	0.099931	0.083501
MSTRG.16439.1	0.077415	0.068889	0.083685	0.084424	0.140548	0.051861
MSTRG.4345.11	0.197792	0.024531	0.363803	3.94609	1.68533	5.23203
MSTRG.4345.13	0.407126	0.450663	1.21419	11.6947	4.76348	2.6897
MSTRG.4345.12	5.20185	9.46174	13.1586	27.2373	13.7171	17.4216
MSTRG.20104.1	0	0	0.082266	0.420668	0	0.110538
MSTRG.7928.1	0.140706	0	0.104619	0.546043	0.242871	0.842473
MSTRG.15410.1	0	0.118555	0	0	0	0.146656
MSTRG.16970.1	0.087169	0.341425	0.336503	0.344677	0.172922	0.718449
MSTRG.10528.1	0	0	0.087982	0.352009	0.074191	0.185594
MSTRG.18431.1	0	0	0.130757	0	0.085539	0
MSTRG.18431.2	0	0	0.026505	0.420656	0	0
MSTRG.18403.1	0.578526	0.411109	0.546395	1.16239	0.650666	0.605063
MSTRG.18780.1	0.051566	0	0.177929	0.470212	0	0
MSTRG.6033.2	0.752128	1.71204	1.24592	0.723096	0.6373	0.712115
MSTRG.3291.1	0.122898	0.13333	0.27484	0.402703	0.14768	0.232651
MSTRG.15478.2	2.11556	0.872963	2.36669	3.5343	0.082941	0.128973
MSTRG.11995.1	0	0	0	0.427815	0	0
MSTRG.11105.1	0.153397	0.014445	0.058616	0.119297	0	0.019685
MSTRG.20637.2	0	0.024993	0.170524	0.076506	0.048487	0.398688
MSTRG.18881.1	2.46352	7.34326	7.78992	0.012648	5.70052	8.90247
MSTRG.11111.1	0	0	0.09368	0.535804	0.113857	0.256826
MSTRG.14955.2	0	0	0	0.290141	0	0
MSTRG.13000.1	0	0	0	0.265575	0	0.094876
MSTRG.14955.1	0	0	0.127574	0	0	0
MSTRG.19742.3	0	0	0.17478	0	0.049838	0
MSTRG.13709.10	0.08593	0.137671	0.23623	0.445459	0.148928	0.22376
MSTRG.17688.1	0	0.137972	0.16644	0.449416	0.23996	0.155453
MSTRG.19508.2	0.002072	0.073055	0.009941	0.701781	2.24452	0.845432
MSTRG.2293.1	0.10626	0.034685	0.242925	0.60635	0.339628	0.466677
MSTRG.4062.3	0	0.155385	0	0	0	0.007546
MSTRG.4062.2	0	0.076861	0	0.082787	0.095998	0.216523
MSTRG.4062.1	0	0	0	0	0	0.295759
MSTRG.12034.1	0	0	0.060547	0.232984	0	0
MSTRG.3745.1	0	0	0	0.245287	0	0
MSTRG.13472.1	0.116202	0.198619	0.500047	0.181065	0.074551	0.107434
MSTRG.10319.1	0	0	0.094325	0	0	0.119823
MSTRG.13987.5	0	0	0.152332	0	0	0.151569
MSTRG.13987.3	0.051175	0.263734	0.47024	0.7473	0.175593	0.32973
MSTRG.3751.1	0.125276	0.306696	0.609604	0.321701	0.192483	0.197133
MSTRG.5002.2	0	0	0.151796	0	0.022799	0
MSTRG.2213.1	0.228642	0.773072	1.32064	0.906012	0.727613	0.744799
MSTRG.5002.1	0.039088	0.068478	0.209023	0.212482	0.105101	0.129592
MSTRG.12312.1	0.07648	0	0.094664	0.422956	0	0
MSTRG.17421.9	0.139876	0.20286	0.374339	0.430685	0.163299	0.143908
MSTRG.17183.1	0.096832	0	0.062073	0.18453	0	0.138891
MSTRG.20813.4	0	0	0.104339	0	0	0
MSTRG.176.1	0.117569	0.63026	0.67677	0.483592	0.61886	0.622217
MSTRG.15986.1	0	0	0.035455	0	0	0.122888
MSTRG.402.1	0	0	0.042293	0.190066	0	0
MSTRG.7452.1	0.221676	0.124891	0.032542	0.199125	0.031482	0
MSTRG.9269.1	0	0	0	0.147382	0.073738	0.708338
MSTRG.4841.1	0.11573	0.251643	0	0	0	0
MSTRG.20949.2	0	2.13476	3.75991	6.71273	1.80596	2.5192
MSTRG.20949.1	1.05701	0.28133	0.311044	0.868752	1.49576	0.87146
MSTRG.1161.1	0	0.458345	0.078627	0.066788	0.027565	0.076655
MSTRG.4225.2	0.485243	0.852827	0.146596	1.41483	0.465237	0.267385
MSTRG.15696.1	0.266036	0	0	0	0	0
MSTRG.18948.1	0.143031	0.12739	0	0.121008	0.197783	0
MSTRG.8271.1	0.0438	0.132081	0.055218	0.077199	0.258202	0.322132
MSTRG.21570.1	0	0	0.105934	0.226944	0	0
MSTRG.14170.1	0.135583	0	0.090487	0.275291	0.12497	0.232771
MSTRG.1268.1	0.05415	0	0.12325	0.528041	0.181066	0.231241
MSTRG.8786.13	0	0.006413	0.08968	0.118707	0.029289	0.197106
MSTRG.8786.14	0	0	0	0	0	0.156597
MSTRG.8786.15	0	0	0	0	0	0.166289
MSTRG.8786.18	0	0	0.165573	0.15953	0	0.059959
MSTRG.8786.19	0.043954	0	0.465047	0.114784	0.158468	0.135398
MSTRG.15057.1	0.217171	0.183597	0.227305	0.370396	0.081714	0.138264
MSTRG.14287.1	0.053259	0	0	0.403404	0.077788	0.110947
MSTRG.10419.1	1.90751	1.38909	0.548133	0.844801	0.258999	0.384385
MSTRG.443.1	0.141932	0	0	0	0	0
MSTRG.4560.1	0.104734	0.107318	0.247397	0.307152	0.240604	0.149614
MSTRG.17675.2	0.010959	0.118653	0.306146	0.32864	0.017467	0.084677
MSTRG.17675.1	0.029019	0.247883	0.49962	0.638079	0.218959	0.28812
MSTRG.17675.4	0.001151	0.055676	0.15907	0.244388	0.058703	0.049371
MSTRG.1530.1	0	0	0.06114	0.380131	0.055975	0
MSTRG.9545.1	0	0.089216	0.134276	0.102267	0.047423	0.03514
MSTRG.1757.1	0.470734	0.116595	0.337048	0.46457	0.209883	0.364792
MSTRG.1634.1	0	0.721925	0.930612	1.77174	0.721124	2.27509
MSTRG.18491.1	0.197748	0.515887	0.261937	0.266027	0.025996	0.28242
MSTRG.7269.22	1.64407	3.77572	0	4.95923	3.08062	3.3122
MSTRG.18624.1	0	0	0	0	0.100076	0
MSTRG.12399.1	0	0.130884	0	0	0	0
MSTRG.13699.1	0.018454	0	0.238969	0.056509	0	0.07748
MSTRG.8659.1	0	0	0.19123	0.138861	0	0.218501
MSTRG.19066.1	0.159187	0.188616	0.05359	0.194367	0.01558	0.066125
MSTRG.16731.1	0	0	0.700844	0.065995	0	0.039844
MSTRG.10584.1	0.91516	1.42622	2.1019	1.22804	0.883211	1.24066
MSTRG.18661.3	0.248889	0.456372	1.04469	0.643331	0	0.36097
MSTRG.3355.1	0	0	0.137478	0	0.156981	0.162826
MSTRG.14613.1	0.349572	0.250129	0.246921	0.540893	0.21877	0.054262
MSTRG.10607.1	0	0	0	0	0	0.340774
MSTRG.2977.1	0.502939	0.38089	0.790828	0.943314	0.349951	0.421843
MSTRG.5715.1	0	0	0.191223	0	0.151923	0.072832
MSTRG.15822.1	0	0	0	0.209119	0	0
MSTRG.22215.1	0	0	0	0.115737	0	0.102435
MSTRG.13683.1	0	0	0.06695	0.189077	0.149994	0
MSTRG.27.1	0.059643	0	0.067853	0.264409	0	0
MSTRG.1759.1	0.077525	0.049855	0.333167	0.085191	0.031797	0.034584
MSTRG.19824.1	0.897119	0.154959	1.05578	1.00175	0.242683	0.35146
MSTRG.9110.1	0.063137	0.174397	0.277373	0.066285	0.149988	0
MSTRG.5456.8	0.834982	1.46707	0	1.19647	0.940726	3.54215
MSTRG.2604.1	0.046074	0.199562	0	0	0	0
MSTRG.5456.4	0.39785	0.073851	0	0	0	0
MSTRG.5456.6	0.205659	0.202326	0.245192	0.17194	0.238861	0.071357
MSTRG.5456.1	0.98772	0.864517	2.27765	0.151992	0.847595	0.186546
MSTRG.17184.1	0	0	0.036733	0.093433	0.160491	0
MSTRG.1076.1	0	0	0	0.140764	0.044086	0.573072
MSTRG.9569.10	1.36867	2.47221	4.21171	6.13145	2.04833	3.52697
MSTRG.16133.1	0.150108	0.17304	0.339852	0.363627	0.193648	0.334292
MSTRG.1923.1	0.136108	0	1.06037	0.115281	0.02578	0.027919
MSTRG.1923.2	0	0.043383	0	0.142417	0	0.041571
MSTRG.18768.1	0.124776	0.058516	0.115621	0.380131	0	0.052481
MSTRG.1051.6	0.115306	0.571787	1.30708	0.532551	0.374216	0.670096
MSTRG.14446.1	1.3527	1.36293	0	0.079878	1.02837	1.38767
MSTRG.1051.5	0	0	0.78648	0.641566	0	0.144575
MSTRG.2129.1	0.027424	0.029152	0.434226	0	0	0
MSTRG.15402.7	0.114499	0.139986	0.127203	0.319778	0.392181	0.247807
MSTRG.17106.1	0.207311	0	0.144657	0.388255	0.127355	0
MSTRG.18736.1	0.292995	0.237938	0.711587	0.32062	0.101741	0.117476
MSTRG.506.2	0.116306	0	0	0.225124	0.028932	0.123828
MSTRG.11168.1	0.188616	0	0.184658	0.238145	0.044816	0.164645
MSTRG.14600.1	0	0.106013	0.187402	0.314083	0.115312	0.304667
MSTRG.295.1	0.145862	0.620625	0.488149	0.697006	0.364772	1.23236
MSTRG.22113.1	0.471801	0.743234	0.216661	0.232435	0.053381	0.29081
MSTRG.11277.5	0.224893	0.244686	0.098076	0.098735	0.819579	0.339177
MSTRG.538.4	0.09059	0.558497	0.285591	0.073335	0.210035	0.15192
MSTRG.21874.4	0	0	0	1.04944	0.054494	0
MSTRG.21874.6	0.141524	0	0	1.21556	0.08661	0
MSTRG.21874.7	0.083805	0.386843	0.315365	0.230939	0.728548	0.280784
MSTRG.21874.1	0	0.033257	0.356283	0.6266	0.018408	0
MSTRG.21874.2	0	0.078802	0.33512	0.053038	0.035205	0
MSTRG.21874.3	0.015162	0.209339	0.087661	0.803964	0.010684	0.007922
MSTRG.21874.8	0	0	0	0.497063	0	0
MSTRG.21874.9	0.013929	0.128066	0.104117	0.004425	0.335343	0.025489
MSTRG.267.1	0.075446	0.356676	0.14958	0.302388	0.029696	0.266795
MSTRG.13718.1	0.280182	0.042932	0.145842	0	0.006432	0.144541
MSTRG.3279.1	0.084136	0.143711	0	0	0.04576	0.229504
MSTRG.14284.1	0	0.177342	0.046191	0	0	0.05795
MSTRG.15269.2	0	0.305381	0.103854	0	0	0.034055
MSTRG.11281.1	0.210068	0.245526	0.26235	0.680633	0.129162	0.249485
MSTRG.11154.1	0.027092	0	0.116711	0.124124	0.236578	0.69219
MSTRG.10430.1	0.130879	0	0	0.076314	0.491756	0
MSTRG.10430.2	0	0	0	0.050072	0.266082	0
MSTRG.14107.2	0.105618	0.157329	0.415568	0.038051	0.054263	0.046589
MSTRG.14107.1	0	0.031612	0.06382	0.07294	0.35882	0.116016
MSTRG.11055.2	0	0	0	0	0	0.168579
MSTRG.14337.1	0	0	0	0.080592	0.225966	0.128863
MSTRG.1519.1	0	0	0	0.132586	0.146508	0
MSTRG.22030.1	1.3575	1.68676	2.57569	3.7843	1.77847	1.824
MSTRG.14884.2	0.137615	0.223475	0.551965	0.391407	0.122486	0.163576
MSTRG.11374.1	0	0	0	0.355694	0.1644	0
MSTRG.2346.1	0.382464	0.125104	0.256238	0.297864	0.103368	0.008266
MSTRG.2395.2	0.199888	0.193361	0.389571	0.43274	0.280271	0.297678
MSTRG.6043.1	0.076967	0	0.070888	0.162913	0	0
MSTRG.713.1	0.052657	0	0	0.122497	0	0.141459
MSTRG.5028.10	2.63629	2.32879	1.21448	1.11757	0.667341	1.41391
MSTRG.13158.1	0	0	0.126669	0.092431	0	0.050275
MSTRG.1350.1	0	0.541505	2.73031	1.81182	1.11245	1.86571
MSTRG.21608.3	0	0	0.252013	0	0.21766	0.134781
MSTRG.21608.2	0	0.072168	2.83797	0.569304	0.040106	1.01806
MSTRG.22078.9	0.240998	0.247414	0.57019	0.716689	0.367206	0.114377
MSTRG.7327.1	0.177076	0.067717	0	0	0	0
MSTRG.17071.1	0	0.15182	0	0.48084	0	0
MSTRG.18891.1	0.293622	0.379499	0.422337	0.16914	0.279886	0.407884
MSTRG.15326.1	0	0	0.1007	0.23266	0.329111	0.115217
MSTRG.15326.2	0	0	0.089129	0	0.161242	0.084627
MSTRG.14729.1	0	0.184206	0.04118	0.071451	0	0
MSTRG.14971.1	0.061639	0	0.08485	0.083543	0.043287	0.175313
MSTRG.12066.1	0.734389	0	0.575946	0.130084	0.793815	0.345589
MSTRG.8800.8	0	0.152304	1.75684	0.209916	0.010441	1.56223
MSTRG.8800.5	0	0.003727	1.9e-05	0.000162	0.248221	0.000697
MSTRG.8800.4	0	0	0.034403	0.170127	0.519354	0
MSTRG.8800.3	0	0.074999	0.010768	0.039218	0.360772	0.107182
MSTRG.8800.1	0	0.301229	0.823121	0.447684	0.219797	0.697488
MSTRG.10984.1	0	0	0.05322	0.119104	0.225542	0
MSTRG.5946.1	0.208346	0.136049	0	0	0.292511	0
MSTRG.15479.2	1.25914	3.65417	0.657531	1.53008	1.32517	1.21813
MSTRG.6232.1	0.039907	0.338983	0.467068	0.525889	0.18654	0.281539
MSTRG.12084.1	0.192034	0.361751	0.59687	0.040294	0.09702	0
MSTRG.9219.1	0.164761	0.056597	0	0.540543	0.525397	0.201863
MSTRG.9219.2	0	0	0.597606	0	0	0.18578
MSTRG.16540.1	0	0.094674	0.182773	0.292296	0.088477	0.215144
MSTRG.2789.1	0	0.198465	0.160459	0.120738	0	0
MSTRG.1889.1	0.124007	0.080114	0.126533	0.515847	0.072525	0.034217
MSTRG.16345.1	0	0	0	0	0.238148	0
MSTRG.14602.3	0.150364	0	0	0	0	0
MSTRG.575.5	0	0	0	0	0	0.12306
MSTRG.575.4	0	0	0	0.494695	0.884125	0
MSTRG.6936.1	0	0.05244	0.150603	0.24919	0.059648	0.045785
MSTRG.4703.1	0.033604	0	0.128837	0.282825	0	0
MSTRG.575.8	0	0.367787	0	1.45519	0	0.490372
MSTRG.11157.1	0.057578	0.171956	0.281139	0.081582	0.051316	0.174247
MSTRG.16359.1	0.126866	0.03597	0.218542	0.074958	0	0
MSTRG.20520.1	0	0	0	0.248249	0.049389	0
MSTRG.9071.1	0.035489	0.117867	0.20415	0.213071	0.047586	0.18464
MSTRG.1893.1	0.166146	0.085346	0.162406	0.121961	0.085603	0.147297
MSTRG.1893.2	0.216746	0	0.200882	0.589501	0.188294	0
MSTRG.1893.3	0	0	0.037688	0.420332	0.024181	0.020473
MSTRG.20149.1	0.034117	0	0.152123	0.129856	0.214181	0
MSTRG.17732.1	0.100308	0.955747	0.629764	1.57051	0	1.00689
MSTRG.17732.2	0	0.112141	0.192295	0.119802	0.477342	0
MSTRG.22084.5	0	0	0	0	0.961344	0
MSTRG.22084.6	0.41905	0.579119	0.943444	0.908595	0.314837	1.63501
MSTRG.18356.1	0.020126	0.068449	0.252721	0	0.058331	0.124908
MSTRG.15933.1	0.108524	0.159636	0.2278	0.145972	0.26995	2.1417
MSTRG.14957.1	0.049939	0.1697	0.053417	0.128858	0	0.061185
MSTRG.7108.3	0.050419	0	0.152213	0.228264	0.192765	0.032162
MSTRG.7108.2	0	0	0	0.101482	0	0.067217
MSTRG.18907.1	0.127267	0.031638	0.338476	0	0	0
MSTRG.10898.2	0.056252	0.105085	0.133594	0.073209	0	0
MSTRG.10898.1	0	0.279215	0.065723	0.43146	0.169493	0.191254
MSTRG.2011.1	0.119322	0.10887	0	0.428076	0.19686	0.109842
MSTRG.18348.1	0.031379	0	0.013261	0.624544	0.246868	0.105398
MSTRG.7539.1	0	0	0.235695	0.251968	0	0
MSTRG.11331.1	0.047145	0.099705	0.194346	0.112683	0.076469	0.107889
MSTRG.1966.4	0	0.060285	0.099225	0.739722	0	0
MSTRG.448.6	0.035141	0.345547	0.564651	0.231308	0.042428	0.069065
MSTRG.9834.1	0	0.415408	0.154228	0.349054	0.332018	0.643669
MSTRG.9834.3	0	0.045652	0.036637	0.173187	0.009305	0
MSTRG.9834.2	0.25702	0	0.43213	0	0.075373	0.337828
MSTRG.14972.1	0.038554	0	0.135419	0.446256	0.165425	0.095627
MSTRG.6082.2	0.047632	0.012942	0.064229	0.174352	0.002514	0
MSTRG.6082.1	0.024885	0.01612	0.154139	0.20472	0.013051	0
MSTRG.18038.12	0.019105	0.37038	0.448915	0.695748	0.323686	0.750921
MSTRG.18038.11	0.078925	0.727121	2.12618	0.752647	0.84155	1.06324
MSTRG.10321.1	0.152436	0.263653	0.530129	0.618255	0.338303	0.276801
MSTRG.19510.1	0.080909	0.049388	0.301652	0	0.216606	0.116608
MSTRG.20167.1	0	0.114807	0.137375	0.168026	0.117888	0.243261
MSTRG.6242.1	0	0	0.035776	0	0.028428	0.315267
MSTRG.9080.1	0.160357	0.23159	0.672629	0.253944	0.052564	0.129507
MSTRG.9080.2	0.091488	0.154476	0.301747	0	0	0.105958
MSTRG.3720.1	0	0	0.027882	0.380131	0	0
MSTRG.10316.1	0.064703	0.082375	0.122697	0.785463	0.398304	0.227121
MSTRG.1799.1	0	0	0	0.347278	0	0.052831
MSTRG.8844.1	0.141343	0.397901	0.206915	0.513275	0.285713	0.176368
MSTRG.8335.1	0.49867	0.883726	2.02633	3.15403	0.971066	1.26663
MSTRG.17661.4	0.050453	0.057946	0.266229	0.866779	0.233827	0.224612
MSTRG.2600.1	0	0	0	0.331051	0	0.11471
MSTRG.874.8	0.077481	0.091013	0.204418	0	0.146428	0.232268
MSTRG.957.1	0.055818	0	0.039907	0.190066	0	0.055681
MSTRG.3198.9	0.522278	0.236051	0.436331	1.57992	0.730267	0.556002
MSTRG.4531.8	0.677638	0.347154	0.086396	1.44483	0.370624	0.044081
MSTRG.19511.1	0.637554	1.47516	1.62167	4.02941	1.47597	0.4588
MSTRG.9266.1	0.64066	1.87471	2.32314	6.29973	1.62712	1.98998
MSTRG.15185.1	0.142052	0.076198	0.170789	0.515335	0.058194	0.330278
MSTRG.22106.2	0	0	0.016769	0	0.037548	0.150631
MSTRG.22106.1	0	0	0.294807	0	0	0
MSTRG.18732.1	0.338688	0.162536	0.31509	0.261533	0.247016	0.11965
MSTRG.5258.1	0	0	0.090382	0	0.282213	0
MSTRG.19523.1	0.303215	0.506653	0.92767	1.59809	0.593464	1.05348
MSTRG.11464.7	0.085362	0.073695	0.881709	1.05714	0.555682	0.370695
MSTRG.17811.1	0	0	0.085847	0.158752	0.221994	0.316118
MSTRG.14833.1	1.45589	1.56644	1.80053	9.70615	2.97334	2.99311
MSTRG.11443.1	0.188049	1.55234	0.950103	1.27673	1.42561	1.4908
MSTRG.4846.5	0	0.289775	0	0	0	0
MSTRG.18567.2	0	0	0.174766	0	0	0
MSTRG.20575.2	0	0.01586	0.033844	0	0.108346	0
MSTRG.20575.1	0	0.059181	0.285019	0	0	0
MSTRG.7723.7	0.167537	0.200019	0.490733	0.285063	0.221543	0.155386
MSTRG.1643.1	0	0	0	0.386791	0.207111	0
MSTRG.7024.2	0	0	0.109267	0	0	0
MSTRG.8191.1	0.244151	0	0.116664	0.18003	0.063084	0.058247
MSTRG.4634.21	1.24404	3.90463	6.28953	10.1312	7.01572	9.42748
MSTRG.13959.1	0.108325	0.092116	0	0.273441	0	0
MSTRG.17559.1	0.253114	0.118143	0.120459	0.435833	0.055904	0.038507
MSTRG.20420.1	0.303028	0.390521	1.80192	0.45302	0.377275	0.359297
MSTRG.3146.1	0.225939	0.306114	0.333369	0	0.027433	0
MSTRG.10043.1	0	0.125742	0.502443	1.39054	0.140788	0.293704
MSTRG.13594.1	0.138451	0	0.284509	0.275103	0	0.054981
MSTRG.21085.1	0	0	0.059353	0.269955	0.08977	0
MSTRG.1501.1	0.161883	0.051787	0.354011	0.351004	0.075872	0.172909
MSTRG.16419.1	0	0	0	0	0	0.28504
MSTRG.9353.1	0.261672	0.164001	0	0.627744	0.292158	0.117548
MSTRG.18453.1	0.096209	0	0	0.638476	0.215673	0.445538
MSTRG.18697.1	0	0	0.272785	0	0	0
MSTRG.6106.1	0	0	0.060626	0	0.170451	0
MSTRG.828.1	0.056594	0	0	0.337383	0.109321	0.186224
MSTRG.16077.1	0	0.305908	0.096775	0	0.029604	0.098589
MSTRG.16077.2	0.127193	0.415333	0.303053	0.536426	0.199965	0.144478
MSTRG.9189.1	0.036757	0.121565	0.189997	0.302612	0.169796	0.221092
MSTRG.9008.1	0.373789	0.387629	0.608113	0	0.14669	0.176813
MSTRG.5353.1	0.45934	0.609101	0.627067	0.536484	0.563084	0.424333
MSTRG.12845.2	0	0	0.109263	0	0.076349	0
MSTRG.12845.3	0.063858	0	0.058785	0.484758	0.05108	0.251326
MSTRG.12845.4	0	0	0	0	0.185921	0
MSTRG.12845.5	0.006646	0	0	0.207626	0.12353	0
MSTRG.2419.1	0.266996	0.337741	0.616845	0.350778	0.16255	0.310886
MSTRG.13957.1	0	0	0	1.51939	0.317725	0.494396
MSTRG.18687.5	0.019672	0.046209	0.194111	0	0.146702	0.158072
MSTRG.18687.6	0	0	0.033328	0	0	0.104677
MSTRG.9879.7	0.03377	0.120193	0.21851	0.10863	0.063445	0.098328
MSTRG.18687.1	0.070623	0	0.145025	0	0.334639	0.170912
MSTRG.18687.2	0	0	0.090842	0	0.252152	0
MSTRG.18687.3	0	0	0	0	0.201612	0.454088
MSTRG.12859.1	0.337435	0.117295	0.344911	0.79077	0.138045	0
MSTRG.4545.1	0.277589	0.189849	0.069876	0.328203	0.113075	0.067974
MSTRG.10548.1	0.057744	0.293844	0.642488	0.447564	0.141229	0.352063
MSTRG.19013.4	0.037775	0.131884	0.164938	0.315133	0.175362	0.508465
MSTRG.19013.2	0.236921	0.147689	0.453619	0.191581	0.139364	0.179645
MSTRG.19013.3	0.205205	0.050023	0.129016	0.035796	0.003812	0.030911
MSTRG.19013.1	0.161029	0	0.694183	0	0	0
MSTRG.8864.1	0.103632	0	0	0	0	0
MSTRG.8864.2	0.018446	0	0	0.145066	0	0
MSTRG.19654.3	0.035498	0.109058	0.007756	0.212661	0	0.265714
MSTRG.19654.2	0.04258	0	0.262506	0.147268	0.038487	0
MSTRG.19654.1	0.931688	0.560375	2.10187	0.596113	0.329234	0.374517
MSTRG.4893.1	0.371338	0.615001	1.46966	1.26161	0.350749	0.924751
MSTRG.15835.1	0.157628	0	0	0.234188	0	0
MSTRG.5827.1	0.096483	0.05673	0.172019	0.428612	0.190863	0.191689
MSTRG.10356.1	0.621258	0.300651	0.24735	1.38939	0.193143	0.051594
MSTRG.9034.1	0.958848	0.430496	0.113581	2.33054	0.550299	0.089106
MSTRG.399.1	0	0	0.067942	0.340006	0	0.030601
MSTRG.18671.1	0.178915	0.101358	0.253141	0.247228	0.249963	0.169396
MSTRG.2893.5	0.019073	0.102867	0.31903	0.054852	0	0
MSTRG.2893.4	0.122351	0.01534	0	0.016043	0	0.120928
MSTRG.2893.7	0.017558	0.005104	0.149565	0.049568	0	0
MSTRG.2893.6	0.025919	0.030642	0.273171	0.37135	0.0766	0
MSTRG.2893.1	0.009255	0.138268	0.299493	0.170615	0.01889	0
MSTRG.2893.3	0.025461	0.119097	0.183138	0.256452	0	0.129467
MSTRG.2893.2	0.069969	0.353184	0.224404	0.341518	0	0.087714
MSTRG.2869.1	0.661858	0.605128	1.66936	0.640919	0.548176	0.341762
MSTRG.6667.2	0.338183	0.140293	0.156979	0.260182	0.23133	0.111808
MSTRG.16061.1	0.051603	0	0.249241	0.739661	0.399994	0.423139
MSTRG.8117.1	0.121786	0	0.063202	0	0	0.054043
MSTRG.12726.10	0	0.146829	0	0	0	0
MSTRG.1006.11	0.499195	1.13071	1.70814	1.42897	0.449272	0.401147
MSTRG.18823.1	0	0	0	0.190066	0	0
MSTRG.17906.1	0	0.268178	0.17429	0.394125	0.177095	0.325222
MSTRG.14988.20	0.371342	0	0.996282	0.539342	0	0.578666
MSTRG.10899.1	0	0	0.298621	0.33112	0.103506	0.119443
MSTRG.12275.1	0	0	0.153259	0	0	0
MSTRG.2231.1	0.145188	0.115687	0.209926	0.397941	0.098074	0.170122
MSTRG.5966.1	0.095628	0.445023	0.455233	0.309575	0.278868	0.414329
MSTRG.15602.1	0.18876	0.082484	0.207661	0.583024	0.12264	0.022798
MSTRG.10708.1	0.223953	0.222793	1.63965	0.65178	0.454368	0.278378
MSTRG.15581.1	0.117533	0.07321	0.470321	0	0.095851	0.045416
MSTRG.20207.1	0.040296	0.288797	0	0	0.284299	0.256336
MSTRG.3066.9	0.216006	0.501349	0.358397	0.100822	0.1356	0.059011
MSTRG.9654.1	0	0	0.101567	0.40156	0.40755	0.409142
MSTRG.2686.4	0.209365	0	1.13659	0	0	0.32358
MSTRG.2686.1	0.244811	0	0.856779	0	0	0
MSTRG.2686.3	0.179685	0	2.64885	0	0	0.305356
MSTRG.2686.2	0.468259	0	1.31402	0	0.181413	0
MSTRG.8243.1	0.073965	0.393773	1.26448	1.93698	0.366693	0.40847
MSTRG.3145.1	0	0	0	0.17324	0	0
MSTRG.15682.1	0	0	0.175964	0	0	0
MSTRG.15119.1	0.175753	0.098715	0.128918	0.178187	0.034231	0
MSTRG.9191.1	0.105399	0.109581	0.431921	0.641919	0.116055	0.25102
MSTRG.6532.1	0	0	0.21577	0.286907	0	0
MSTRG.14110.1	0.118424	0.248649	0.015983	0.637317	0.050463	0.362375
MSTRG.1389.1	0.804553	1.55767	1.94899	2.65367	1.27288	1.39796
MSTRG.270.1	0	0.104313	0.096912	0.241128	0.074265	0.536766
MSTRG.5286.1	0.043705	0.171144	0.165778	0.243991	0.172354	0.14391
MSTRG.11974.1	0.404664	0.673854	1.04598	1.05563	0.648598	0.878087
MSTRG.3644.1	0.069993	0	0	0.746581	0.411458	0.677282
MSTRG.21969.1	0	0.050506	0.108876	0	0	0
MSTRG.1395.1	0	0	0	0	0.059866	0.114808
MSTRG.8627.1	0.094563	0.118243	0.092013	0.17604	0.345673	0.201426
MSTRG.3676.2	0.010844	0	0	0.273354	0	0
MSTRG.3676.1	0.078557	0.159494	0.07299	0.027809	0.133293	0.052974
MSTRG.9710.1	0.153307	0.069518	0.167876	0.376747	0.032339	0.164807
MSTRG.20934.1	0	0	0.091829	2.17971	0	0.098698
MSTRG.10590.1	0.135413	0	0	0.030306	0	0
MSTRG.15463.4	0	0	0	0.204868	0	0
MSTRG.7297.1	0.828815	0.485612	0.599455	1.79501	0.521993	0.488253
MSTRG.10792.11	0.601905	0.030688	0.761304	1.31039	0.070939	0.286455
MSTRG.10139.6	5.77179	7.03685	9.67372	4.58697	4.21864	2.9205
MSTRG.10139.7	0	0	0	0	0	1.15288
MSTRG.893.2	0	0.16535	0.182542	0.328955	0.050283	0.028286
MSTRG.20550.1	0.494265	0.149862	0	0.244474	0	0.674498
MSTRG.937.10	0.188307	0	0.370164	0.288754	0.078564	0.261135
MSTRG.543.1	0.087228	0.368824	0.213412	0.122099	0.104509	0.033409
MSTRG.7287.1	0	0	0.342769	0	0	0.02295
MSTRG.4179.1	0.19493	0	0.090985	0	0	0
MSTRG.17353.1	0.158625	0.352296	0.236571	0.190066	0.196887	0
MSTRG.3895.1	0	0	0	0.15407	0.00941	0.071469
MSTRG.5317.1	0.843077	1.46561	3.06741	4.58028	0.600179	1.42235
MSTRG.8821.1	0	0	0.169739	0	0	0
MSTRG.14523.1	0	0.099424	0.132105	0.138774	0.171105	0.287972
MSTRG.6338.1	0	0	0	0	0	0.146995
MSTRG.19777.2	0.117361	0.155034	2.14396	3.19927	0.355968	0.777272
MSTRG.11297.6	1.10907	1.25756	1.18368	1.31231	0.486971	1.24293
MSTRG.12588.2	0	0	0	0.295476	0	0
MSTRG.12282.1	0	0	0	0	0	0.136435
MSTRG.12588.1	0.537393	0.553566	0.784366	0.924227	0.762272	0.647865
MSTRG.21242.2	0.02841	0.310186	0.203203	1.54219	0.271205	0.647912
MSTRG.11241.1	0.165493	0.364051	0.043551	0.95195	0.060865	0.403787
MSTRG.10325.1	0.157627	0.20278	0.356291	0.628492	0.355889	0.265762
MSTRG.6709.1	0	0.162595	0.143834	0	0	0.173499
MSTRG.10325.2	0	0.408039	0.24527	1.01991	0.38358	0.429318
MSTRG.8594.1	0	0.092169	0.157583	0.168204	0	0.089342
MSTRG.5951.1	0.439721	0.163673	0.052356	0.214727	0.033616	0
MSTRG.13411.1	0	0	0.146454	0.282934	0.241134	0
MSTRG.8988.1	0.405408	0.251195	0.403894	0.045016	0	0
MSTRG.2685.2	0.385147	0	0.380888	0	0.117244	0
MSTRG.2685.1	0.316402	0	0.134327	0	0.130277	0
MSTRG.13.1	0.030811	0.092562	0.128281	0.041394	0.032664	0.05934
MSTRG.9524.3	0.022377	0	0.156697	0.018366	0	0
MSTRG.9524.2	0.022	0.119399	0.873553	0.41727	0.045389	0.121531
MSTRG.9524.1	0.027763	0.037114	0.881066	0.053808	0.046682	0.039743
MSTRG.9524.7	0.121161	0	0.13469	0	0	0.045979
MSTRG.9524.6	0.121423	0	0.298532	0	0	0.038383
MSTRG.9524.5	0	0	0.121679	0	0	0
MSTRG.10312.1	0	0.144913	0.205805	0.475788	0	0.099184
MSTRG.19804.1	0.965041	0.700842	0.766948	3.51038	1.10638	0.279834
MSTRG.4291.7	1.31248	1.492	2.38928	0.924509	2.06492	2.64063
MSTRG.12158.4	0	0	0.084347	0.057822	0	0.142685
MSTRG.18486.1	0	0.148133	0.216755	0	0.106664	0.360518
MSTRG.12158.6	0.026887	0	0.039417	0.224211	0.061047	0
MSTRG.12158.1	0.037079	0.09024	0.224908	0.272678	0.271818	0.125292
MSTRG.12158.3	0	0	0.004804	0.110752	0	0.302043
MSTRG.12158.2	0.120724	0.071373	0.167181	0.2731	0.172635	0.144464
MSTRG.5549.1	0.092464	0.036738	0.275853	0.223887	0.073062	0.210576
MSTRG.14319.1	0	0.086871	0.011402	0.252977	0.05321	0.014872
MSTRG.18834.1	0.147474	0	0.169618	0	0	0
MSTRG.18834.2	0.006756	0	0.062	0.190066	0	0
MSTRG.13725.1	0	0	0.172514	0	0.008994	0.009
MSTRG.1797.1	0	0.13088	0.116506	0	0	0
MSTRG.9286.1	0.03605	0	0	0	0	0.21123
MSTRG.3482.1	0	0	0.041759	0	0.197164	0.057205
MSTRG.21844.1	0.157776	1.05448	0.99157	0.296698	0.313033	0.159982
MSTRG.15216.6	0.028944	0.509215	1.35386	0.950518	0.372008	0.675868
MSTRG.20937.1	0	0.037922	0.090074	0.405266	0.228999	0.044162
MSTRG.8216.1	0.048455	0.064677	0.198515	0.096002	0	0
MSTRG.7548.1	0	0.23765	0.270892	0.270927	0.13519	0.296946
MSTRG.6448.1	0	0.053036	0.130967	0.157146	0.22844	0.397695
MSTRG.5333.1	0.090603	0	0.168943	0.075987	0.117962	0.293686
MSTRG.9405.3	0.087972	0.129708	0.117137	0.116502	0.065178	0.040174
MSTRG.9405.2	0.182514	0.080169	0	0.131638	0	0
MSTRG.16062.1	0	0	0.046725	0	0	0.135823
MSTRG.10410.1	1.71769	2.10598	3.10304	0.710041	1.04208	0.660579
MSTRG.17509.1	0.037535	0.041387	0.405584	0.846514	0.058093	0.163763
MSTRG.11354.1	0.510607	0.935706	1.05603	0.910314	0.419819	0.661417
MSTRG.9841.1	0.079625	0.111445	0.082043	0.465394	0.124258	0.185415
MSTRG.17053.5	0.124654	0	0.306056	0.394184	0.123556	0.19393
MSTRG.17053.6	0	0.163694	0	0	0	0
MSTRG.14953.1	0	0	0.172135	0	0.022104	0.027354
MSTRG.6553.1	0.042216	0.16564	0.3242	0.149243	0	0.319345
MSTRG.7661.3	0	3.48892	2.45581	3.53385	0	3.73229
MSTRG.5766.2	0	0.063413	0	0	0	0.1909
MSTRG.5766.1	0.050112	0	0.080785	0.057432	0	0.139285
MSTRG.5339.8	0	0	0.00772	0.101942	0.013253	0.079275
MSTRG.2376.1	0.049364	0	0.145723	0.063427	0.259249	0
MSTRG.7309.1	0.165162	0	0.059149	0.227904	0.046191	0.313855
MSTRG.3100.1	0.27602	0.356018	0.631608	0.721167	0.138993	0.218411
MSTRG.5339.3	0.007445	0.004636	0.001721	0.391418	0.072373	0.176143
MSTRG.4426.1	0.264825	0.088665	0.059117	0.22698	0.088448	0.121994
MSTRG.20484.1	0	0	0.119975	0	0	0.230808
MSTRG.11546.5	0	0.027564	0.000574	0.474289	0.156737	0.129841
MSTRG.11546.4	0	0	0	0.102958	0	0
MSTRG.10791.1	2.02671	0.557136	1.63685	1.50504	0.439784	0.589405
MSTRG.9223.1	0.026877	0.030253	0.169547	0.034536	0.111036	0.009362
MSTRG.5768.1	0.22954	0.5856	0.866272	0.496862	0.269655	0.496989
MSTRG.7454.1	0	0.150512	0.192413	0.079745	0	0.035424
MSTRG.6202.1	0.065333	0	0	0	0	0.299423
MSTRG.10934.1	0.236629	0.119148	0.335088	1.1309	0.490869	0.207313
MSTRG.14295.3	0	0.26977	0.16648	0.291608	0	0.108219
MSTRG.12996.1	0	0	0.072799	0	0.03848	0.114752
MSTRG.19088.3	0	0	0.161313	0	0	0
MSTRG.19088.1	0.166232	0.003959	0.006736	0.107788	0.307272	0.069538
MSTRG.16596.1	0.304921	0.494012	0.476334	0.517573	0.445858	0.217984
MSTRG.8464.1	0.501408	1.45325	3.27833	5.74894	0.887545	1.52487
MSTRG.4122.1	0.08544	0.232621	0.182457	0.416835	0.213802	0.328589
MSTRG.2532.1	0.320545	0	0.402799	0	0	0.280626
MSTRG.8705.3	0	0	0	0.25144	0	0
MSTRG.17626.1	0.113454	0.159278	0.123392	0.243647	0.063171	0
MSTRG.11910.1	0.637246	2.7133	1.73966	3.72661	3.00414	3.88685
MSTRG.11910.2	2.49554	2.2031	7.56778	5.06522	0	3.68633
MSTRG.11910.3	0.433607	1.12759	4.00733	0.652653	0	1.20256
MSTRG.11910.4	0.157274	0.60644	1.66185	1.64836	0.141143	0.687593
MSTRG.2985.4	0	0.067935	0	0	0	0.24085
MSTRG.15538.1	0.024818	0	0.077708	0.340181	0	0.276526
MSTRG.15971.1	0.211036	0.053874	0	0.569984	0.043097	0
MSTRG.19086.2	0.15058	0.149684	0.729517	0.335346	0.17228	0.122886
MSTRG.16898.1	0	0	0	0.190066	0	0
MSTRG.10572.1	0.184854	0.181807	0.156984	0.598553	0.314048	0.343563
MSTRG.18743.4	0	0.208577	0	0	0	0.078174
MSTRG.18652.1	0.338656	0.250834	0.69391	0.362612	0.271475	0.205756
MSTRG.20768.1	0.073567	0.060895	0.283665	0.31223	0.078825	0.10882
MSTRG.13788.2	0.128179	0.158725	0	0	0.224164	0.143441
MSTRG.5362.1	0	0.071151	0.14706	0.347288	0.104564	0.128337
MSTRG.11549.2	0	0.818694	0.546932	0.585092	0.263795	0.999223
MSTRG.11549.1	0.036377	1.50678	0.134087	0.417527	0.269428	0.068267
MSTRG.18326.1	0.284485	0.510055	0.680913	1.45095	0.598873	0.510894
MSTRG.6499.1	0.271693	0.385294	2.27249	0.797112	0.132164	0.370017
MSTRG.16324.1	0	0	0.086469	0.052826	0	0.246273
MSTRG.8623.1	0.044564	0.13088	0.137115	0	0	0
MSTRG.9196.1	0.123511	0.138763	0.58957	1.15006	0.095772	0.348531
MSTRG.2375.1	0.374087	0.606065	0.850044	1.84888	0.772627	0.414495
MSTRG.13170.1	0	0	0.103294	0.235479	0	0
MSTRG.5808.1	1.89915	0.979818	0.509404	2.52172	0.558376	0.401491
MSTRG.15008.23	5.3623	2.64286	6.4169	5.98977	2.16125	7.99135
MSTRG.16486.1	0	0.329577	0.500215	2.0687	0.366948	0.597633
MSTRG.3825.4	0.190349	0	0.269037	0	0	0.046441
MSTRG.2923.1	0.155253	0	0	0	0	0
MSTRG.11611.1	0.918391	0.640573	0	0	0	0
MSTRG.9116.1	0.096853	0.057315	0.215989	0.080689	0	0.092911
MSTRG.9814.1	0.06595	0.274425	0	0	0.352444	0
MSTRG.16779.1	1.56705	1.05926	1.25605	0.678911	0.805706	1.30425
MSTRG.2626.1	2.31276	3.8802	8.55644	10.1701	4.52266	3.96998
MSTRG.2250.1	0	0	0	0.11812	0.053798	0.194495
MSTRG.2240.1	0	0.128139	0.198075	0.33701	0.09894	0
MSTRG.10392.1	0.061917	0.276661	0.233315	0.191634	0.065033	0.083305
MSTRG.7376.1	2.60453	1.00939	0.203888	3.14225	0.910335	0.206339
MSTRG.7805.1	0	0	0.176799	0	0.029611	0.104675
MSTRG.7811.1	0	0.172133	0.66655	0.08594	0.161827	0.265674
MSTRG.14316.1	0.081935	0	0.160822	0	0.09473	0
MSTRG.8706.1	0.243451	0.116085	0	0.047103	0.039008	0
MSTRG.11913.1	0.176956	0.217743	0.584975	1.10306	0.296133	0.671779
MSTRG.16219.1	2.01091	0.674727	0.815074	1.32762	0.634599	0.793759
MSTRG.4712.1	0.099346	0.601968	0.762346	0.462277	0.474046	0.562321
MSTRG.4712.3	0.048492	0.274261	0.095	0	0	0.089609
MSTRG.4712.2	0.06106	0.170168	0.027861	0	0.106967	0
MSTRG.4712.7	0.194512	0.017274	0.010641	0	0	0.018945
MSTRG.4712.6	0	0.022379	0.016682	0	0.004361	0.102738
MSTRG.4712.9	0	0	0.241111	0.169018	0	0.082853
MSTRG.4712.8	0	0	0.34081	0.327234	0	0
MSTRG.11251.2	0.21878	0.08845	0.09624	0.297994	0.176801	0.171446
MSTRG.11251.1	0.548106	1.08079	1.31263	1.53122	0.739432	1.24571
MSTRG.12142.1	0.163021	0.096082	0.135115	0.426139	0.070768	0.071948
MSTRG.15270.1	0	0	0	0	0	0.252385
MSTRG.17299.1	0.016812	0.106638	0.045531	0.14828	0.017585	0.064441
MSTRG.7423.2	0.009892	0.313105	0	0	0	0.51772
MSTRG.7423.1	0.220478	0.009446	1.84726	1.25513	0.719193	0
MSTRG.15353.1	0.385926	0.286454	0.412353	0	0.055249	0.266871
MSTRG.19525.1	0.05033	0.057872	0.36498	0.245261	0.29908	0.325719
MSTRG.10075.1	0.031424	0.079663	0.289851	0.460712	0.250489	0.56345
MSTRG.5883.1	0	0.050054	0.136524	0	0.145627	0
MSTRG.14109.1	0	0.261759	0	0	0	0
MSTRG.1563.4	0.200282	0.113262	0.296241	0.609576	0.302267	0.247916
MSTRG.13721.1	0.137562	0	0	0	0	0.008053
MSTRG.15983.3	0	0	0.54892	0.536359	0.242877	0
MSTRG.5559.7	0	0.025744	0	0.202297	0.053006	0.062941
MSTRG.9282.1	0.069026	0.154563	0.410024	0.090507	0.09925	0.057194
MSTRG.19464.1	0	0	0	0	0.162991	0
MSTRG.3524.1	0	0.058026	0.087982	0.190066	0	0
MSTRG.20637.3	0	0.279019	0.36181	0	0	0.193743
MSTRG.20637.1	0	0.045046	0.432076	1.13107	0.271198	0.702552
MSTRG.20637.6	0	0.138943	0	0	0.230157	0
MSTRG.20637.4	0	0	0.230845	0	0	0
MSTRG.20637.5	0.010885	0	1.43579	1.05831	0.403627	1.04515
MSTRG.9721.2	0	0	0.127833	0	0	0
MSTRG.176.4	0	0.021133	0.216977	0.193021	0.093254	0.366705
MSTRG.176.5	0	0	0	0	0.197993	0
MSTRG.176.2	0.125318	0.328123	0.453861	0.728422	0.509808	0.475784
MSTRG.176.3	0	0	0	0.208737	0	0
MSTRG.17579.1	0.053626	0.242145	0.469237	0.468445	0.444873	0.433605
MSTRG.12400.1	0.142592	0.20179	0.483374	0.059892	0.115992	0.099695
MSTRG.17658.1	0.01326	0.129503	0.406174	0.049438	0.093585	0.138294
MSTRG.2920.1	0.082528	0.522918	0	0.694873	0	0
MSTRG.16972.1	0.060703	0	0.151966	0.05091	0	0.049941
MSTRG.16972.2	0.068904	0	0.03535	0	0.203469	0.15497
MSTRG.12670.3	0.392914	0.516415	1.30123	1.29679	0.872663	0.582753
MSTRG.10575.1	0.246024	0.272351	0.114337	0.690066	0.277339	0.437786
MSTRG.10575.2	0	0.237131	0.333122	0.157751	0	0.070727
MSTRG.7524.1	0.201835	0.517434	1.06924	0.055982	0.619644	0.418347
MSTRG.1051.4	0	0.799485	0.809766	0.80617	0.422051	0.609706
MSTRG.7524.2	0	0	0	0.880369	0	0.000151
MSTRG.1051.2	0	0.208828	0.324421	0.038948	0	0
MSTRG.1051.3	0	0.335642	0.296473	0	0	0.294204
MSTRG.4121.1	0.178048	0.197554	0.058931	0	0	0.173391
MSTRG.9461.1	0.051813	0.061937	0.188151	0.21245	0.020272	0.155665
MSTRG.18401.1	0.272716	0.226858	0.132537	0.253908	0.163713	0.025241
MSTRG.9442.1	0.136952	0.141306	0	0.13986	0	0.170324
MSTRG.16066.1	0.081357	0.11426	0.212248	0.899802	0.630103	0.560731
MSTRG.15392.1	0.008505	0.204997	0.078017	0	0	0
MSTRG.2723.2	0.17287	0.473092	1.52336	0	0	0
MSTRG.3265.3	0	0.620435	0.133355	0.079059	0.166665	0.115784
MSTRG.3265.4	0	0	0	0	0	0.113978
MSTRG.8194.1	0.242347	0.922791	0.753356	1.4406	0.437224	0.642027
MSTRG.4882.1	0.159188	0	0	0.04523	0.023677	0
MSTRG.18045.1	0.082573	0	0	0.148066	0.030324	0
MSTRG.70.1	0.036592	0	0	0	0	0.244277
MSTRG.2326.19	0	0	0	0	0	0.660207
MSTRG.13006.1	0	0.059247	0.265296	0.288744	0.168362	0
MSTRG.20051.1	0.403699	0.1491	0.132687	0.385809	0.20995	0.20288
MSTRG.20051.2	0	0	0	0.399972	0	0
MSTRG.21475.1	0.174404	0.121259	0.141683	0.418092	0.151765	0.189079
MSTRG.21475.2	0	0	0.135964	0	0	0
MSTRG.19740.1	0	0	0.089621	0.172751	0.161136	0
MSTRG.17484.1	0.158462	0	0	0.040994	0.107308	0.179361
MSTRG.6778.1	0.297374	0.384797	0.130155	0.204595	0.172858	0.089927
MSTRG.761.2	1.68972	0.893375	0.034917	2.44316	0.960713	0
MSTRG.761.1	0	0	1.87386	0	0	1.31856
MSTRG.13460.2	0.258715	0.642947	1.63174	0.466722	0	0.050391
MSTRG.13460.3	0	0.019576	0	0	0	0.200441
MSTRG.8843.2	0	0	0	1.51677	0	0.37013
MSTRG.5399.1	0	0.248261	0.430904	0.089777	0.064832	0.205827
MSTRG.17432.2	0	0	0.110653	0	0	0.276151
MSTRG.17432.1	0.190337	0.466042	1.70544	3.03714	0.808388	1.1648
MSTRG.17181.1	0.131953	0.110465	0.515965	0.394577	0.116889	0.167084
MSTRG.7151.1	0	0	0.19149	0.195656	0.10407	0.222272
MSTRG.5000.1	0.040564	0.108863	0.336561	0.701215	0.182264	0.222029
MSTRG.10251.1	0.042049	0	0	0.414689	0.026174	0
MSTRG.5383.2	1.16274	1.59157	1.56162	2.13254	0.887463	1.28621
MSTRG.16796.1	0	0	0.101687	0.10336	0.075098	0.174921
MSTRG.2205.1	0.192418	0	0.031015	0.129217	0	0.113514
MSTRG.14067.2	8.25272	11.0974	19.1566	21.4589	8.00063	15.9314
MSTRG.7450.1	0.191808	0.219424	0.069009	0.402634	0.110549	0
MSTRG.4843.1	0.568361	0.257778	0.646196	1.50433	0.381613	0.753142
MSTRG.14077.1	0.026239	0	0.044606	0	0	0.191789
MSTRG.13826.1	0	0.206278	0	0	0	0
MSTRG.15225.3	0	0.264048	0.016176	0	0	0.242745
MSTRG.15225.2	0	0	0.151564	0	0.169078	0
MSTRG.15225.1	0.182344	0	0.151159	0.314497	0.059611	0
MSTRG.19649.1	0.385366	0.412717	0.526892	0.633552	0.742853	0.516677
MSTRG.15968.1	0.502912	0.005038	1.58168	4.53079	0.246337	2.01106
MSTRG.15968.3	0	0	0.267541	0	0	0
MSTRG.15968.2	0.262994	1.28321	1.14839	1.09755	2.24636	2.4369
MSTRG.15968.5	0.27296	0	0	0	0	0
MSTRG.15968.4	0	0	0.054521	0.048031	0	0.277496
MSTRG.21519.1	0	0	0.147957	0.072726	0	0
MSTRG.18901.1	0.167741	0	0.185962	0.310399	0.242326	0.187776
MSTRG.12214.1	0.281273	0.31976	1.07422	0.722413	0.273364	0.59414
MSTRG.10934.2	0.59557	0.716851	1.42679	1.34687	0.324491	1.16593
MSTRG.2073.1	0.027729	0.168259	0.095023	4.04129	4.60071	3.50606
MSTRG.17667.4	12.8482	16.9542	19.8006	27.2393	21.7889	0
MSTRG.17667.3	0	0	0	0.154305	0	0
MSTRG.17667.2	0	0	0	3.88031	0.347594	36.7039
MSTRG.14289.2	0	0	0	0.254888	0	0.004144
MSTRG.14289.1	0.07932	0.010068	0.15647	0.033719	0.072086	0.111242
MSTRG.15391.2	0.099238	0	0	0.391939	0.04508	0
MSTRG.21531.2	0	0	1.65084	0	0	0
MSTRG.21531.3	3.87176	2.98341	1.84619	9.1028	3.39741	4.11247
MSTRG.8197.1	0.217818	0	0.086403	0.117588	0.03076	0.098421
MSTRG.18444.1	0	0	0.105772	0	0	0
MSTRG.5342.1	0.013994	0.149322	0.484006	0.140389	0.2426	0.438869
MSTRG.7482.1	0.062325	0.083808	0.24235	0.321712	0.194202	0.128714
MSTRG.1755.1	0.072231	0.141753	0.022843	0.308783	0.109406	0.045901
MSTRG.12008.5	3.21943	8.1047	10.3873	23.9217	9.88668	18.6432
MSTRG.12008.1	1.34176	2.86792	3.12491	6.38706	2.85909	2.68183
MSTRG.14611.1	0	0.242134	0.172513	0.151324	0	0.021103
MSTRG.7316.1	0	0	0.230311	0	0.095779	0.09768
MSTRG.9870.1	0.118396	0.061476	0.26835	1.8862	0.932279	0.561388
MSTRG.8843.1	0	0	0	0.166288	0	0.246021
MSTRG.15579.1	0.579328	0.132524	0.658285	0.318368	0.241313	0.216422
MSTRG.186.22	0.921399	0.165288	0.313489	0.184629	0	0.072925
MSTRG.11609.1	1.07505	0.511406	0.04732	0.299978	0.102394	0.03313
MSTRG.16121.1	0.466181	0.479817	0.231514	1.30926	0.229237	0.301129
MSTRG.19973.1	0.097987	0.181055	0.091233	0.455631	0.265928	0.196907
MSTRG.14639.1	0	0.13088	0.086298	0.398358	0.129572	0
MSTRG.13095.1	0	0.094278	0.414746	0.658384	0.08676	0.238377
MSTRG.716.1	0.029183	0.079512	0.263012	0.213671	0.174521	0.106618
MSTRG.15572.2	0.353395	0	0.102772	0.685588	0.297536	0.150577
MSTRG.14115.10	0.059532	0.192706	0.102928	0.323228	0	0.233013
MSTRG.14115.11	0.109451	0.198007	0.217921	0.656702	0.35684	0.332436
MSTRG.17154.1	0.401629	2.07063	1.39684	2.55056	0.94693	1.40016
MSTRG.20004.2	0.15383	0.94485	0.341811	3.70856	0.411429	0
MSTRG.20004.3	0	0.228749	0.403858	3.27213	0	0
MSTRG.20004.1	0	0.117174	0.036764	0.227969	0.190707	1.0328
MSTRG.1355.1	0	0.065087	0.028473	0.515863	0.06472	0.469434
MSTRG.4453.7	0	0	0.083945	0.151787	0.044952	0
MSTRG.4453.5	0	0	0.185812	0	0	0.218991
MSTRG.12790.1	0.135747	0.122192	0.122724	0	0.090974	0
MSTRG.10402.2	0.255533	0.173686	0.422876	0.72918	0.269414	1.0744
MSTRG.15586.1	0.286364	0	0	0.266837	0.030219	0.096302
MSTRG.6227.1	0.085155	0.236478	0.56857	0.391069	0.184825	0.262726
MSTRG.5240.1	0	0	0.268136	0.587345	0.06456	0.155304
MSTRG.18385.1	0.203142	0.173178	0.466218	0.109279	0.070465	0.054756
MSTRG.16261.1	1.00498	0.813929	2.12487	3.8146	1.53415	2.19585
MSTRG.18539.1	0	0	0	0	0.184296	0.09778
MSTRG.3518.1	0	0	0	0	0.033197	0.221947
MSTRG.21272.1	0.064379	0.26086	0.084693	0.372233	0.231133	0
MSTRG.13550.1	0.338858	0.415024	0	0	0.05333	1.90383
MSTRG.17589.1	0.238275	0.313948	0.230233	0.360592	0	0.253098
MSTRG.22115.1	0	0	0	0.361019	0	0.121991
MSTRG.17394.1	0.030675	0.034631	0.050466	0.25377	0.163747	0.176054
MSTRG.11287.1	0.05272	0	0.215335	0.615326	0.29255	0.138335
MSTRG.8019.1	0.198482	0.188866	0.157257	0.400671	0.189154	0.262727
MSTRG.13716.1	0.056172	0.118686	0.130334	0	0	0
MSTRG.21855.1	0	0	0	0	0	0.217122
MSTRG.5341.2	0	0	0	0	0	0.134807
MSTRG.5341.1	0.217835	0.058779	0.506529	0.619153	0.209132	0.235738
MSTRG.6075.1	0	0	0.06633	0.282871	0	0
MSTRG.8613.1	0	0.497734	0.224052	0.388401	1.15374	1.03563
MSTRG.20126.1	0	0	0.130815	0.263216	0	0.224975
MSTRG.3280.1	0.066555	0.078342	0.236129	0.166315	0.056911	0.074617
MSTRG.9873.1	0.145788	0.121101	0	0.363746	0	0.023606
MSTRG.12404.1	0	0.084141	0.149174	0.10718	0	0
MSTRG.6810.1	0	0.061194	0	0.054408	0.144957	0.083655
MSTRG.10542.1	0.0567	0	0.003034	0.272288	0.15529	0.015828
MSTRG.20247.1	0	0.13088	0	0	0	0
MSTRG.186.6	0.231665	0.167423	0.995416	1.66758	0.555061	0.842005
MSTRG.20435.1	0.043759	0.374629	0.045839	0	0	0.291581
MSTRG.711.9	0.085106	0	0	0.352041	0.107618	0
MSTRG.711.8	0.126809	0	0.022185	0.295718	0	0
MSTRG.711.7	0	0.142556	0.2592	0	0.114651	0.094754
MSTRG.711.5	0.144651	0.262678	0.183527	0.136714	0	0.088983
MSTRG.21589.1	0	0	0	6.38453	0	0.630674
MSTRG.21589.3	0	0	0	2.11786	7.3e-05	0.000546
MSTRG.21589.2	0	0	0	1.56544	0	0
MSTRG.21589.4	0	0	0	0	12.9226	23.4605
MSTRG.13673.1	0	0.656813	0.066555	0.456578	0.345279	0.348461
MSTRG.12352.49	0	0.021394	0	0	0.14853	0
MSTRG.4454.5	0.126115	0.189422	0.694662	0.899609	0.516551	0.888201
MSTRG.9934.4	0.426455	0.486375	0	0	0.358443	0
MSTRG.13050.5	0	0	0.202503	0.128995	0.109353	0.074307
MSTRG.18683.1	0	0.092529	0.140767	0.025764	0.158513	0
MSTRG.9458.1	0.136089	0	0.232575	0.312753	0.084821	0.046578
MSTRG.2631.1	0	0.032675	0.161703	0.048887	0.090577	0.078971
MSTRG.4262.1	0	0	0	0.496912	0.317655	0
MSTRG.188.1	0.351246	0.235407	0.095418	0.23037	0.145708	0.211998
MSTRG.579.1	0	0	0.123594	0	0	0
MSTRG.14977.1	0.044213	0	0	0	0.146777	0
MSTRG.6400.1	0	0.644778	0.617278	0.627063	0	0.517368
MSTRG.6400.2	0.047913	0.137095	0.223598	0.100788	0.468309	0.442386
MSTRG.15604.1	0	0	0	0	0	0.237379
MSTRG.15604.3	0	0.040207	0.057657	0.485231	0.149265	0.152908
MSTRG.2275.4	0	0	0.051872	0	0	0.215621
MSTRG.2275.3	0	0	0.112514	0	0	0.111508
MSTRG.2275.2	0	0.074567	0.031322	0	0.068281	0.175247
MSTRG.2275.1	0.711306	0.363411	0.41152	0.145664	0.072298	0.559163
MSTRG.7776.2	0.067217	0.127575	0.165596	0.310377	0.039289	0
MSTRG.7776.1	0	0.292315	0	0.473315	0	0
MSTRG.9085.1	0.327897	0.17483	0.478856	0.290774	0.098215	0.220776
MSTRG.14995.2	0.855009	0.189533	1.47983	3.15278	1.29565	1.96147
MSTRG.14995.1	0	0.665254	0	0	0	0
MSTRG.9091.3	0.051804	0.067026	0.181517	0	0.092061	0
MSTRG.20380.3	0	0	0.170913	0	0	0
MSTRG.9091.1	0.31146	0.150796	0.696962	0.925918	0.279952	0.2577
MSTRG.20380.5	0.077995	0.115394	0.098041	0.147835	0.059075	0.118862
MSTRG.1003.1	0	0.020174	0.23037	0.310703	0.315134	0.451977
MSTRG.17436.4	0	0.202781	0.363551	0.341727	0.30357	0.39248
MSTRG.551.1	0.021046	0	0.126474	0	0.033418	0.151637
MSTRG.14682.1	0.059671	0	0.086256	0.189546	0	0
MSTRG.14682.2	0	0	0.183566	0	0	0.04054
MSTRG.21881.2	0	0.123238	0.408816	0.171865	0.061491	0.130341
MSTRG.1558.1	0.158132	0	0.059186	0.334179	0.092529	0.110861
MSTRG.20395.3	0.806102	0.201102	0.035716	0.01247	1.55661	2.15103
MSTRG.20395.2	0.206235	0.604086	4.20531	1.42458	0.163488	0.597412
MSTRG.20395.1	0.964679	0.640593	3.94625	4.93329	1.32752	4.9717
MSTRG.7712.1	0.135392	0.276112	0.144257	0.299353	0	0.056515
MSTRG.2497.1	0.124146	0	0	0.259594	0.151071	0.094517
MSTRG.14874.1	0.052586	0.068004	0.170596	0.102884	0.0093	0.003638
MSTRG.14410.1	0.041361	0.094772	0.123265	0.088977	0.131221	0
MSTRG.14293.1	0	0.092419	0.160476	0.299754	0.325948	0.113083
MSTRG.4668.1	0.032364	0.105002	0.033226	0.050114	0.026419	0.042149
MSTRG.22082.1	0	0.019491	0.040003	0.192145	0	0.029225
MSTRG.14439.1	0.712566	0.59118	0.814077	1.36812	0.233644	0.240647
MSTRG.1556.1	0	0	0.049502	0.252843	0.149954	0.3074
MSTRG.2380.1	0	0.13088	0	0	0	0
MSTRG.3467.1	0.089224	0.157419	0.204631	0.609066	0.078222	0.308061
MSTRG.5624.1	0.099634	0.121041	0.461227	0.220324	0.124027	0.2178
MSTRG.6361.1	0	0	0.220222	0.124247	0.020198	0
MSTRG.12545.59	0	0	0.224411	0	0	0
MSTRG.12545.58	1.18461	0.724829	0.285157	1.04312	0.802056	0.395519
MSTRG.19381.1	0	0	0	0.198365	0	0
MSTRG.5132.1	0.690203	0.184626	0.245743	0.825802	0.062116	0.236339
MSTRG.12218.1	0.063995	0.168826	0.652162	0.566905	0.122934	0.298989
MSTRG.11301.1	0	0.058037	0	0	0	0.202038
MSTRG.446.1	0	0.231144	0.367706	0.14728	0.148065	0.059949
MSTRG.17873.1	0.281136	0.246021	0.806826	0.514495	0.274875	0.576098
MSTRG.11315.4	1.02369	0.547866	1.56104	19.2576	6.29855	11.431
MSTRG.11068.1	0.151932	0.068697	0	0.087722	0.009962	0.204062
MSTRG.14291.1	0.09215	0.262864	0	0.523683	0.184633	0.407201
MSTRG.2446.1	0.19972	1.02133	1.41557	1.84974	0.367599	0.836564
MSTRG.18420.1	0	0.089794	0.283963	0.526525	0.101533	0
MSTRG.4955.1	0.339119	0.27175	0.741774	0.112985	0.165545	0.008031
MSTRG.16382.1	0	0.13169	0.086075	0.358359	0	0.446219
MSTRG.6312.1	0	0.067367	0.134864	0.856123	0.815977	1.17843
MSTRG.4992.1	0.018442	0.09347	0.146413	0.456706	0.10224	0.098011
MSTRG.12031.1	0.945148	4.49854	3.36857	4.23532	2.59061	3.80454
MSTRG.95.1	0.096209	0	0.165371	0.340084	0	0.081363
MSTRG.12482.1	0.930633	0.715989	1.0124	1.32366	0.52718	0.267888
MSTRG.5749.1	0	0	0.159098	0	0	0
MSTRG.4680.1	0.035503	0.184628	0	0.036686	0.230811	0.335993
MSTRG.19563.1	0.303292	1.2638	2.36306	1.10294	0.297286	1.24961
MSTRG.20341.1	0	0.13088	0	0.077976	0	0
MSTRG.20861.1	0	0	0.191324	0	0	0.107361
MSTRG.9522.1	0.139865	0.067457	0.480918	0.382475	0.051852	0.161021
MSTRG.10725.1	0.000782	0.001494	0	0	0	0.161667
MSTRG.6301.1	0	0.179061	0.166564	0	0.83221	0.39771
MSTRG.2649.1	0.833931	0.78552	0.255018	2.50452	0.227329	0
MSTRG.5025.1	8.58733	2.58757	1.74867	1.17839	3.2679	0.434949
MSTRG.2220.1	0	0	0	0.163969	0	0.043087
MSTRG.12794.1	0	0	0	0.474312	0	0
MSTRG.13677.1	0.220363	0.155467	0.344935	0.506201	0.289207	0.412627
MSTRG.15069.1	0	0.166669	0.075865	0.127849	0.17718	0.066194
MSTRG.3148.1	0.402033	0.207181	1.11613	0.306116	0.224281	0.147356
MSTRG.5412.1	0.129476	0.06634	0.183051	0.067961	0	0.123463
MSTRG.1338.1	0.096545	0	0.202847	0.119451	0	0.021147
MSTRG.11445.3	0.22383	1.39903	0.376866	1.76058	0.750465	0.702588
MSTRG.22078.13	0	0	0	0	0	1.13945
MSTRG.22078.15	0.111274	0.275031	0.510398	0.515806	0.07016	0.274863
MSTRG.22078.17	0	0.384875	0	0	0	0
MSTRG.22078.16	0	0	0.283877	0	0	0
MSTRG.22078.19	0.313204	0.581573	1.20234	2.57987	0.917228	1.69261
MSTRG.7936.1	0.089639	0.06053	0.187047	0	0.293555	0.365633
MSTRG.7361.1	0	0	0	0.130175	0	0.00867
MSTRG.17646.30	0.857497	5.87513	13.0724	0.1529	4.60837	0.542602
MSTRG.20651.3	0.098426	0	0.126788	0	0	0.081725
MSTRG.9258.1	0	0	0	0	0.124632	0
MSTRG.16685.1	0.025414	0	0.25797	0.317015	0.184857	0.10869
MSTRG.10432.3	0.45822	0.480249	0.968706	1.49863	0.323986	0.769348
MSTRG.2264.1	0	0	0.269423	0	0	0
MSTRG.7074.1	0	0	0.117336	0.310315	0	0.16394
MSTRG.9715.3	0	0	0.013485	0.349179	0.025139	0
MSTRG.9715.2	0.166379	0.137846	0.151292	0.096299	0.09949	0
MSTRG.3641.6	0.071316	0.025779	0.13023	0.349783	0.155283	0.174268
MSTRG.16653.1	0.211323	0.129219	0.235772	0.072804	0.061564	0.082359
MSTRG.16677.1	0.01114	0	0	0.190066	0	0
MSTRG.17929.2	0.091502	0.189157	0.259741	0.29496	0.131539	0.325276
MSTRG.17929.1	0	0	0.165955	0.452066	0.098841	0.201682
MSTRG.8714.1	0	0	0	0.05702	0	0.109456
MSTRG.4399.1	0	0.110651	0.240866	0.108305	0.310173	0.185766
MSTRG.8933.1	0	0	0.170035	0	0	0.363614
MSTRG.8933.2	0.283948	0.33065	0.319003	0.469233	0.496283	0.223935
MSTRG.22176.1	0	0	0	0.529558	0	0.582066
MSTRG.6153.1	0.410909	0.262958	0.065281	0.868208	0.178318	0.14839
MSTRG.12857.1	0.138635	0	0.080943	0.195424	0	0
MSTRG.15827.4	0.318037	0.351244	0.153492	1.13139	0.715489	0.111504
MSTRG.10354.1	0.521107	0.206273	0.145213	1.00374	0.04268	0.054158
MSTRG.10354.2	0	0	0	0	0.129013	0
MSTRG.13612.11	0.49568	1.21731	1.656	4.29831	0.855015	1.91885
MSTRG.10546.1	0.052338	0.034348	0.236245	0.527988	0.59495	0.572513
MSTRG.19011.1	0.169984	0	0	0	0	0
MSTRG.12688.1	0.18263	0.251233	0.354361	0.914409	0.17317	0.282255
MSTRG.7254.1	0.053954	0.161651	0.233766	0.813069	0.118855	0.167845
MSTRG.14351.12	0.067333	0.325907	0.363394	0.194587	0	0.134174
MSTRG.14351.13	0	0	0.146779	0	0.171167	0
MSTRG.14351.14	0.070404	0.212295	0.249665	0.290673	0.398186	1.0446
MSTRG.2900.1	0	0	0.652009	0	0.16007	0.069086
MSTRG.10595.1	0.094943	0	0.100427	0	0	0.108713
MSTRG.12873.1	0.211249	0.11227	0.514433	0	0	0.194932
MSTRG.12873.3	0.290845	0	0	0.00263	0	0
MSTRG.12873.2	0.310257	0.226568	0.601538	0.050278	0.061525	0.821086
MSTRG.12873.5	0	0.209954	0	0	0	0
MSTRG.12873.4	0.170776	0.164729	0.130771	0.414845	0.497478	0.064887
MSTRG.12873.7	0	0.067273	0	0.952911	0	0
MSTRG.12873.6	0	0.066814	0	0	0.29406	0.11614
MSTRG.50.1	0.024711	0.199563	0.199589	0.264433	0.168706	0.135592
MSTRG.8115.1	0	0	0.072727	0.114405	0.010797	0
MSTRG.40.1	0.056033	0.21987	0.219625	0.547519	0.309134	0.313837
MSTRG.4369.2	0.072389	0	0.168181	0.52083	0	0.02615
MSTRG.4369.1	0.412313	0.591968	0.451625	2.33031	0.275112	0.278427
MSTRG.14688.2	0.061078	0	0.030257	0.084076	0.039784	0.17167
MSTRG.19293.2	0.150212	0.139723	0.243479	0.423135	0.500204	0.286785
MSTRG.19293.3	0.121923	0.08319	0.145984	0.380524	0	0.072923
MSTRG.2223.1	0.387274	0.86524	0.667561	1.40725	0.614303	0.611348
MSTRG.15636.1	0.108871	0.149276	0	0	0.114283	0.093323
MSTRG.15583.1	0.48441	0.253675	0.4113	0.294181	0.135487	0.106594
MSTRG.2628.1	0	0	0	0.194011	0	0
MSTRG.16782.1	0.096209	0	0.375653	0.340267	0.207385	0.240249
MSTRG.13069.1	0.030813	0.178456	0.115684	0	0	0
MSTRG.2875.1	0.361786	0.102419	0.035407	0.222786	0.15784	0
MSTRG.2875.2	0.090853	0.067121	0.129868	0.070601	0.032473	0.274539
MSTRG.5111.1	0	0	0	0	0	0.112136
MSTRG.15600.1	0.357151	0.140444	0.682693	0.244247	0.458133	0.426928
MSTRG.15600.3	0.055933	0	0.386687	0.21858	0.260055	0.511855
MSTRG.22125.1	0	0	0	0.190066	0	0
MSTRG.9660.1	0.112524	0	0	0	0.122162	0
MSTRG.5259.1	0	0.13088	0	0	0	0
MSTRG.4880.1	0	0.69214	2.03167	1.03807	0.797079	0.572026
MSTRG.20205.1	0	0	0.172862	0	0	0
MSTRG.20205.2	0.03645	0	0.221191	0.243362	0	0.112031
MSTRG.529.2	0.071806	0.600442	0.58702	0.944103	0.750118	0.38368
MSTRG.16585.1	0	0.823898	1.24476	0.736683	0	0.341786
MSTRG.11598.1	0	0.13088	0	0	0	0
MSTRG.21733.1	0	0.409045	0	0	0	0
MSTRG.21733.2	0.317182	0.70857	0.792779	2.06874	0.872129	2.2659
MSTRG.8255.1	0	0.118217	0.180628	0.190066	0.09878	0
MSTRG.21007.2	0.265078	1.33204	0.162307	1.11231	0.489295	0.155001
MSTRG.3692.1	0.237378	0.302986	0.554605	0.812327	0.210412	0.294925
MSTRG.6908.1	0.053926	0.258881	0.551669	0	0.192026	0.124023
MSTRG.4187.1	0.097328	0.416076	0.397351	0.766008	0.342538	0.220164
MSTRG.5544.1	0.066565	0.193203	0.06802	0	0	0.13211
MSTRG.15016.1	0	0.143185	0.048073	0.177882	0	0.229504
MSTRG.3487.1	0	0	0	0	0.154246	0.05653
MSTRG.9755.1	0	0.464513	1.11073	0.443459	0.170296	0.174655
MSTRG.14787.1	0.009369	0.00293	0.050901	0.179961	0.320968	0.458263
MSTRG.5225.1	0	0	0.133472	0.15305	0.23405	0
MSTRG.3497.1	0	0	0.062336	0.206501	0.233063	0
MSTRG.4520.27	0.622383	0.722181	0.115222	1.09811	0.027572	0.110365
MSTRG.16322.1	0.178628	0.210756	0.181508	0.255833	0.036982	0.060267
MSTRG.4604.1	0.097509	0.149156	0.339246	0.201196	0.226612	0.108549
MSTRG.6518.1	0.004524	0.004061	0.075129	0.292825	0.254924	0.056879
MSTRG.2384.1	0	0.09769	0.094296	0.272821	0	0
MSTRG.881.2	0	0	0.049937	0.188113	0	0.131565
MSTRG.881.1	0	0	0.084542	0.358791	0	0.007194
MSTRG.9035.1	0	0	0	0.190251	0.077765	0
MSTRG.16184.1	0	0	0	0	0.054684	0.132449
MSTRG.18746.1	0	0.180204	0.188439	0	0	0
MSTRG.20018.1	0.451765	0.030586	0.330769	0.064044	0.174398	0.041941
MSTRG.15035.10	0.07747	0	0.073134	0.268576	0.150168	0.080102
MSTRG.7730.1	1.27226	1.59692	2.00412	2.25303	1.06426	0.841043
MSTRG.7730.2	0	0	0.400381	0	0	0
MSTRG.3218.1	0.235946	0.487559	0.74648	0.770227	0.035056	0
MSTRG.20022.4	0.064726	0.053038	0.277552	0.511035	0.30214	0.266396
MSTRG.7498.4	0	0	0.236359	0.365438	0.058576	0
MSTRG.8984.2	0	0	0	0	0.386578	0
MSTRG.7498.3	0.051989	0.115091	0	0.307158	0.022897	0.287281
MSTRG.4471.1	0	0	0	0.113163	0	0.254701
MSTRG.929.1	0.055428	0.251796	0.073577	0	0.051197	0.183533
MSTRG.929.2	0.029855	0.067169	0.301579	0.241287	0.098775	0
MSTRG.5953.1	0.351859	0.25568	0.137509	0.514599	0.087055	0
MSTRG.2876.2	0	0	0.178498	0	0.02055	0
MSTRG.2876.1	0.139381	0.08528	0	0.260929	0.120092	0
MSTRG.19775.1	0.193041	0	0.017336	0	0.091651	0.031846
MSTRG.8772.1	0.024301	0.073502	0.383227	0.31777	0.095688	0.324513
MSTRG.16551.1	0	0.082487	0	0	0.362164	0
MSTRG.9129.1	0.066855	0.076904	0.100055	0.243062	0.179829	0.045817
MSTRG.9991.1	0.026491	0.032709	0.174973	0.18514	0.070366	0.237116
MSTRG.3385.1	0.294723	0.315987	0.308944	0.089852	0	0.118698
MSTRG.1715.1	0	0	0.072426	0.249013	0	0
MSTRG.12587.1	0.127754	0.31248	0.225521	1.6638	0.386429	0.342523
MSTRG.15603.1	0.314365	0.149083	0.072217	0.682565	8.9e-05	0.080385
MSTRG.20712.1	0.473807	0.322712	0.112785	0.776192	0.278458	0.373617
MSTRG.20712.2	0	0	0	0	0	1.36764
MSTRG.9002.3	1.79418	0.648548	1.20083	1.15989	1.03762	0.547189
MSTRG.18484.1	0	0.026026	0	0.346228	0.091972	0.204279
MSTRG.14026.1	0	0.185513	0	0.129907	0	0
MSTRG.9060.1	0.262334	0.371943	1.00531	0.942604	0.642246	0.635031
MSTRG.7618.6	0	0.211489	0.095442	0.058368	0.073139	0.140549
MSTRG.8495.1	0.072046	0.245425	0.542669	0.650826	0.168941	0.37171
MSTRG.13825.1	0.047709	0.041953	0.188739	0.135129	0	0.060677
MSTRG.18815.1	0	0.088732	0.406357	0.198656	0.107906	0
MSTRG.21371.2	0	0	0.098043	0.156719	0	0
MSTRG.21371.3	0.280236	0.377455	0.301371	0.295188	0.286152	0.216275
MSTRG.21371.1	0.180732	0.123158	0.115456	0.106564	0.108108	0.083093
MSTRG.21387.1	0.0569	0.164934	0.463261	0.226389	0.072988	0.118563
MSTRG.21387.2	0	0	0.252126	0	0	0
MSTRG.8996.1	0	0.116882	0.1148	0	0.047094	0.251903
MSTRG.3902.1	0.162928	0.10002	0.057353	0.247797	0	0.03215
MSTRG.13362.1	0.269475	0.395554	0.620784	1.23027	0.802355	0.524718
MSTRG.18571.1	0	0	0.173989	0.117275	0	0
MSTRG.15325.1	0.196176	0.292608	0.458807	0.465488	0.079837	0.369064
MSTRG.16978.1	0.030863	0.232214	0	0.060972	0	0
MSTRG.721.1	0	0	0.025013	0.147321	0	0.224473
MSTRG.15386.1	0	0	0.113152	0	0	0.088469
MSTRG.11320.1	0.680649	1.45068	1.65906	0.550961	1.46575	1.80757
MSTRG.8616.1	0	0.109152	0	0	0.064944	0.231629
MSTRG.8616.2	0.129875	0.296598	0.142851	0.22731	0.06168	0.008115
MSTRG.8549.1	0	0	0	0	0	0.114752
MSTRG.8786.12	0	0	0.074095	0	0.127164	0
MSTRG.4930.1	0	0.210991	0.118979	0	0	0
MSTRG.17055.4	0.120576	0	0	0	0	0
MSTRG.17055.5	0.115394	0	0	0	0	0
MSTRG.17055.2	0.276243	0	0	0	0	0
MSTRG.17055.3	0.267102	0	0	0	0	0
MSTRG.9655.1	0.192418	0	0	0	0	0
MSTRG.10330.1	0	0	0	0	0	0.127894
MSTRG.17790.1	0.084621	0.514054	1.06012	0.756798	0.194456	0.159791
MSTRG.12557.1	0.365958	0.379121	0.526139	0.814951	0.24336	0.412956
MSTRG.15265.5	0.041265	0.151966	0.153168	0.023005	0.096907	0.214673
MSTRG.15817.1	0	0.402406	0.206823	0	0.211677	0.461721
MSTRG.15306.1	0.04446	0	0.025661	1.38193	0.44202	0.451185
MSTRG.20360.1	0.401713	0.931463	0.759587	0.542271	0.306483	0.298149
MSTRG.21589.5	0	0	0	0	3.62045	0
MSTRG.17627.1	0.3026	0.187902	0.168255	0.483445	0	0
MSTRG.6276.6	0.243506	0.058743	0.023694	0.016152	0	0
MSTRG.14844.21	0.551339	0.521538	2.76396	1.13718	0.5213	0.385627
MSTRG.7363.3	0	0	0.803114	0	0.857673	0
MSTRG.15362.1	0.059784	0	0.136529	0.196842	0.076815	0.04968
MSTRG.4414.1	0.02654	0	0.067778	0	0	0.162053
MSTRG.13658.1	1.03996	1.51398	1.15702	1.73221	0.895096	0.512717
MSTRG.15076.1	0.13369	0.179958	0.229839	1.5752	1.58568	1.1791
MSTRG.16594.1	0.19497	0.822386	0.746511	1.57002	0.444843	1.29551
MSTRG.1192.24	0.661763	1.29818	0.989758	1.13269	1.04876	1.21653
MSTRG.6594.1	0	0	0.239709	0.545588	0.520393	0.364655
MSTRG.18572.2	0	0.24307	0	0.065294	0	0
MSTRG.18572.1	0	0	0.037592	0.408843	0	0.046263
MSTRG.10298.1	0.166496	0.367958	0.108604	0.059789	0.039017	0.164224
MSTRG.12659.1	0.144045	0.360483	0.876121	1.10206	0.196544	0.295843
MSTRG.17689.3	0	0.13554	0.139125	0	0	0
MSTRG.18650.1	0.637395	0.461078	0.458108	0.345039	0.322971	0.219417
MSTRG.18982.2	0	0	0	1.32996	0	0
MSTRG.18982.1	0.473566	1.62503	1.41507	0.324411	0.813672	1.33521
MSTRG.10425.1	0	0	0.115098	0	0	0.079386
MSTRG.13889.1	0.082303	0.094589	0	0.425545	0.13119	0.054837
MSTRG.10070.1	0.31464	0.430952	0.287213	0.311722	0.091688	0
MSTRG.1566.1	0.219884	0.108248	0.141356	0.21239	0.020831	0.042307
MSTRG.5360.1	0.142203	0.172361	0.385955	0.469269	0.189523	0.129422
MSTRG.9868.1	0	0	0.214708	0.306895	0	0
MSTRG.8625.1	0	0.178661	0.274304	0.918148	0.344228	0.576667
MSTRG.7275.1	0	0	0	0.380131	0	0
MSTRG.7190.3	0	0	0	0	0.135754	0.114304
MSTRG.19020.4	0.150144	0.138828	0.494598	0.741666	0	0.951011
MSTRG.6807.1	0	0	0.141711	0.01596	0.10084	0
MSTRG.16660.1	0	0.137961	0.113425	0.832084	0.43027	0.223537
MSTRG.17695.1	0	0.208024	0.195719	0	0	0.084553
MSTRG.17695.2	0	0	0.194302	0	0	0
MSTRG.5729.1	0.642819	1.92431	3.09803	1.62429	1.04528	1.54388
MSTRG.8786.20	0.054694	0.151927	0.29838	0.245252	0.059452	0.132877
MSTRG.6672.1	0.136036	0.113167	0.419167	0.455669	0.082659	0.254765
MSTRG.11613.1	1.28266	0.661341	0.249772	0.97684	0.0824	0
MSTRG.21106.2	0	0	0	0.057778	0.129723	0.10192
MSTRG.2234.1	0.06034	0.03785	0.14117	0.274296	0.040274	0.053478
MSTRG.4469.8	0	0.192988	0	0	0	0.147238
MSTRG.2369.2	0	0.111962	0	0.240561	0	0
MSTRG.388.1	0	0	0	0	0.441241	0
MSTRG.12264.3	0	0	0	0.30031	0	0
MSTRG.12264.2	0.102395	0	0	0.228588	0	0
MSTRG.12264.1	0.210592	0.475302	0	0.198468	0	0
MSTRG.12264.4	0.019332	0	0	0.249122	0.02604	0
MSTRG.10738.1	0	0.13088	0.028661	0	0.021683	0.109539
MSTRG.10710.1	0.035552	0.061096	0.105085	0.082912	0.023857	0.253884
MSTRG.6400.3	0	0	0.06555	0	0	0.440128
MSTRG.6593.1	0.027453	0	0.510703	0	0	0
MSTRG.4084.1	0	0.121077	0.159547	0.085667	0.10285	0.121443
MSTRG.3573.36	0.007261	0.356017	0.036211	0.099354	0.001495	0
MSTRG.8889.7	0.121405	0	0.10348	0.527994	0	0
MSTRG.17771.1	0	0.120749	0.557526	0.299893	0.196074	0.531989
MSTRG.9645.5	34.9982	14.8849	8.93022	903.953	715.744	766.952
MSTRG.4986.1	0.097501	0.911463	1.0696	0.989333	0.345842	0.754982
MSTRG.7348.3	0	1.60871	0	0	0	0
MSTRG.7348.2	0.366848	0.043534	2.11913	2.85267	0.576582	1.30742
MSTRG.10953.1	0	0.202797	0.036034	0.114818	0	0.427286
MSTRG.2547.1	0	0.085781	0.153443	0.198836	0.053365	0.119974
MSTRG.10674.22	2.78726	3.7371	11.143	8.25375	4.03792	5.25775
MSTRG.18804.3	0.253064	0.052305	0.441618	0	0.104602	0.069719
MSTRG.18804.2	0	0.270087	0.173138	0.29752	0	0
MSTRG.13710.2	0.555485	1.04542	0.217654	2.1948	1.36779	0.957961
MSTRG.973.7	0	0	0.113101	0	0.117838	0
MSTRG.7922.1	0	0	0.216852	0.283127	0	0
MSTRG.17698.12	0.264218	0.659783	0.327796	0.864527	0.286342	0.790807
MSTRG.17761.1	1.63614	1.6464	3.60347	2.4182	0.951939	0.970102
MSTRG.999.1	0	0.050338	0.073279	0.324674	0.040296	0.093445
[truncated: 5,844 more rows]
